# Supplementary material for: Development of a Second-Generation RARα Selective Antagonist as an Orally Bioavailable, Effective, Safe, and Reversible Male Contraceptive
Source: J Med Chem. 2026 May 11;69(10):12144–70. doi: 10.1021/acs.jmedchem.6c00011 (PMC13224095; doi:10.1021/acs.jmedchem.6c00011)
Supplement: Supplementary file 3 [file jm6c00011_si_003.pdb]

CRYST1  116.600  116.600  207.800  90.00  90.00 120.00 P 61 2 2     12
ATOM      1  N   PRO B 182     -24.185  64.381  30.413  1.00 71.45           N  
ATOM      2  CA  PRO B 182     -25.522  64.462  31.012  1.00 71.64           C  
ATOM      3  C   PRO B 182     -26.400  65.424  30.167  1.00 71.48           C  
ATOM      4  O   PRO B 182     -26.658  65.136  28.997  1.00 71.08           O  
ATOM      5  CB  PRO B 182     -25.311  64.879  32.490  1.00 71.93           C  
ATOM      6  CG  PRO B 182     -23.952  65.556  32.471  1.00 71.28           C  
ATOM      7  CD  PRO B 182     -23.210  64.699  31.451  1.00 70.48           C  
ATOM      8  H   PRO B 182     -24.018  63.447  30.065  1.00 71.45           H  
ATOM      9  HA  PRO B 182     -26.010  63.488  30.965  1.00 71.64           H  
ATOM     10  HB2 PRO B 182     -26.084  65.520  32.913  1.00 71.93           H  
ATOM     11  HB3 PRO B 182     -25.299  63.990  33.123  1.00 71.93           H  
ATOM     12  HG2 PRO B 182     -24.004  66.597  32.147  1.00 71.28           H  
ATOM     13  HG3 PRO B 182     -23.468  65.545  33.448  1.00 71.28           H  
ATOM     14  HD2 PRO B 182     -22.356  65.217  31.016  1.00 70.48           H  
ATOM     15  HD3 PRO B 182     -22.841  63.778  31.906  1.00 70.48           H  
ATOM     16  N   GLU B 183     -26.846  66.560  30.736  1.00 70.71           N  
ATOM     17  CA  GLU B 183     -27.559  67.655  30.070  1.00 68.87           C  
ATOM     18  C   GLU B 183     -26.711  68.356  28.987  1.00 66.18           C  
ATOM     19  O   GLU B 183     -27.263  68.866  28.013  1.00 66.04           O  
ATOM     20  CB  GLU B 183     -28.007  68.638  31.172  1.00 70.30           C  
ATOM     21  CG  GLU B 183     -28.838  69.853  30.698  1.00 74.68           C  
ATOM     22  CD  GLU B 183     -29.221  70.844  31.811  1.00 77.84           C  
ATOM     23  OE1 GLU B 183     -30.181  71.609  31.571  1.00 79.99           O  
ATOM     24  OE2 GLU B 183     -28.558  70.853  32.873  1.00 77.96           O1-
ATOM     25  H   GLU B 183     -26.628  66.725  31.708  1.00 70.71           H  
ATOM     26  HA  GLU B 183     -28.445  67.237  29.589  1.00 68.87           H  
ATOM     27  HB2 GLU B 183     -28.591  68.091  31.914  1.00 70.30           H  
ATOM     28  HB3 GLU B 183     -27.115  68.988  31.695  1.00 70.30           H  
ATOM     29  HG2 GLU B 183     -28.290  70.425  29.948  1.00 74.68           H  
ATOM     30  HG3 GLU B 183     -29.745  69.492  30.211  1.00 74.68           H  
ATOM     31  N   VAL B 184     -25.380  68.341  29.169  1.00 61.68           N  
ATOM     32  CA  VAL B 184     -24.390  68.805  28.202  1.00 58.13           C  
ATOM     33  C   VAL B 184     -24.278  67.871  26.977  1.00 57.19           C  
ATOM     34  O   VAL B 184     -24.026  68.361  25.879  1.00 57.22           O  
ATOM     35  CB  VAL B 184     -22.999  68.948  28.883  1.00 56.30           C  
ATOM     36  CG1 VAL B 184     -22.370  67.616  29.332  1.00 54.97           C  
ATOM     37  CG2 VAL B 184     -21.994  69.732  28.032  1.00 56.64           C  
ATOM     38  H   VAL B 184     -25.009  67.909  30.002  1.00 61.68           H  
ATOM     39  HA  VAL B 184     -24.706  69.789  27.849  1.00 58.13           H  
ATOM     40  HB  VAL B 184     -23.157  69.536  29.788  1.00 56.30           H  
ATOM     41 HG11 VAL B 184     -21.491  67.787  29.953  1.00 54.97           H  
ATOM     42 HG12 VAL B 184     -23.082  67.043  29.922  1.00 54.97           H  
ATOM     43 HG13 VAL B 184     -22.056  66.998  28.490  1.00 54.97           H  
ATOM     44 HG21 VAL B 184     -21.056  69.876  28.569  1.00 56.64           H  
ATOM     45 HG22 VAL B 184     -21.763  69.221  27.098  1.00 56.64           H  
ATOM     46 HG23 VAL B 184     -22.384  70.721  27.792  1.00 56.64           H  
ATOM     47  N   GLY B 185     -24.516  66.560  27.175  1.00 55.71           N  
ATOM     48  CA  GLY B 185     -24.533  65.548  26.120  1.00 54.86           C  
ATOM     49  C   GLY B 185     -25.712  65.780  25.167  1.00 53.98           C  
ATOM     50  O   GLY B 185     -25.529  65.675  23.957  1.00 53.76           O  
ATOM     51  H   GLY B 185     -24.741  66.241  28.107  1.00 55.71           H  
ATOM     52  HA2 GLY B 185     -23.591  65.560  25.569  1.00 54.86           H  
ATOM     53  HA3 GLY B 185     -24.632  64.564  26.577  1.00 54.86           H  
ATOM     54  N   GLU B 186     -26.884  66.160  25.711  1.00 53.19           N  
ATOM     55  CA  GLU B 186     -28.075  66.582  24.968  1.00 52.78           C  
ATOM     56  C   GLU B 186     -27.834  67.850  24.137  1.00 50.37           C  
ATOM     57  O   GLU B 186     -28.279  67.903  22.993  1.00 52.80           O  
ATOM     58  CB  GLU B 186     -29.237  66.859  25.938  1.00 55.28           C  
ATOM     59  CG  GLU B 186     -29.649  65.670  26.827  1.00 61.52           C  
ATOM     60  CD  GLU B 186     -30.753  65.990  27.852  1.00 64.99           C  
ATOM     61  OE1 GLU B 186     -31.298  65.007  28.397  1.00 65.89           O  
ATOM     62  OE2 GLU B 186     -31.042  67.185  28.091  1.00 67.14           O1-
ATOM     63  H   GLU B 186     -26.955  66.218  26.717  1.00 53.19           H  
ATOM     64  HA  GLU B 186     -28.359  65.773  24.292  1.00 52.78           H  
ATOM     65  HB2 GLU B 186     -28.963  67.699  26.572  1.00 55.28           H  
ATOM     66  HB3 GLU B 186     -30.109  67.190  25.370  1.00 55.28           H  
ATOM     67  HG2 GLU B 186     -29.981  64.851  26.187  1.00 61.52           H  
ATOM     68  HG3 GLU B 186     -28.788  65.298  27.382  1.00 61.52           H  
ATOM     69  N   LEU B 187     -27.131  68.834  24.726  1.00 47.05           N  
ATOM     70  CA  LEU B 187     -26.758  70.092  24.083  1.00 44.59           C  
ATOM     71  C   LEU B 187     -25.839  69.875  22.871  1.00 44.97           C  
ATOM     72  O   LEU B 187     -26.102  70.449  21.818  1.00 44.11           O  
ATOM     73  CB  LEU B 187     -26.128  71.033  25.134  1.00 42.31           C  
ATOM     74  CG  LEU B 187     -25.686  72.415  24.609  1.00 40.42           C  
ATOM     75  CD1 LEU B 187     -26.857  73.225  24.028  1.00 38.77           C  
ATOM     76  CD2 LEU B 187     -24.964  73.197  25.710  1.00 39.49           C  
ATOM     77  H   LEU B 187     -26.815  68.710  25.678  1.00 47.05           H  
ATOM     78  HA  LEU B 187     -27.681  70.547  23.720  1.00 44.59           H  
ATOM     79  HB2 LEU B 187     -26.833  71.172  25.955  1.00 42.31           H  
ATOM     80  HB3 LEU B 187     -25.262  70.541  25.572  1.00 42.31           H  
ATOM     81  HG  LEU B 187     -24.950  72.271  23.817  1.00 40.42           H  
ATOM     82 HD11 LEU B 187     -26.841  74.266  24.348  1.00 38.77           H  
ATOM     83 HD12 LEU B 187     -26.829  73.223  22.939  1.00 38.77           H  
ATOM     84 HD13 LEU B 187     -27.816  72.813  24.340  1.00 38.77           H  
ATOM     85 HD21 LEU B 187     -24.211  73.858  25.283  1.00 39.49           H  
ATOM     86 HD22 LEU B 187     -25.672  73.801  26.274  1.00 39.49           H  
ATOM     87 HD23 LEU B 187     -24.462  72.544  26.425  1.00 39.49           H  
ATOM     88  N   ILE B 188     -24.816  69.018  23.032  1.00 44.80           N  
ATOM     89  CA  ILE B 188     -23.904  68.596  21.967  1.00 43.35           C  
ATOM     90  C   ILE B 188     -24.644  67.862  20.828  1.00 45.65           C  
ATOM     91  O   ILE B 188     -24.382  68.165  19.666  1.00 47.19           O  
ATOM     92  CB  ILE B 188     -22.754  67.697  22.520  1.00 41.48           C  
ATOM     93  CG1 ILE B 188     -21.824  68.503  23.458  1.00 39.48           C  
ATOM     94  CG2 ILE B 188     -21.910  66.980  21.441  1.00 39.72           C  
ATOM     95  CD1 ILE B 188     -21.063  67.645  24.479  1.00 37.21           C  
ATOM     96  H   ILE B 188     -24.665  68.595  23.939  1.00 44.80           H  
ATOM     97  HA  ILE B 188     -23.458  69.498  21.542  1.00 43.35           H  
ATOM     98  HB  ILE B 188     -23.220  66.918  23.126  1.00 41.48           H  
ATOM     99 HG12 ILE B 188     -21.117  69.090  22.871  1.00 39.48           H  
ATOM    100 HG13 ILE B 188     -22.406  69.229  24.022  1.00 39.48           H  
ATOM    101 HG21 ILE B 188     -21.112  66.393  21.888  1.00 39.72           H  
ATOM    102 HG22 ILE B 188     -22.496  66.279  20.847  1.00 39.72           H  
ATOM    103 HG23 ILE B 188     -21.451  67.698  20.762  1.00 39.72           H  
ATOM    104 HD11 ILE B 188     -20.425  68.268  25.106  1.00 37.21           H  
ATOM    105 HD12 ILE B 188     -21.747  67.111  25.137  1.00 37.21           H  
ATOM    106 HD13 ILE B 188     -20.428  66.905  23.996  1.00 37.21           H  
ATOM    107  N   GLU B 189     -25.575  66.955  21.184  1.00 47.41           N  
ATOM    108  CA  GLU B 189     -26.422  66.199  20.254  1.00 50.44           C  
ATOM    109  C   GLU B 189     -27.336  67.115  19.420  1.00 49.14           C  
ATOM    110  O   GLU B 189     -27.419  66.928  18.206  1.00 49.18           O  
ATOM    111  CB  GLU B 189     -27.268  65.155  21.031  1.00 56.19           C  
ATOM    112  CG  GLU B 189     -27.122  63.699  20.537  1.00 66.28           C  
ATOM    113  CD  GLU B 189     -25.974  62.915  21.197  1.00 71.77           C  
ATOM    114  OE1 GLU B 189     -26.240  61.763  21.606  1.00 75.05           O  
ATOM    115  OE2 GLU B 189     -24.848  63.455  21.274  1.00 75.45           O1-
ATOM    116  H   GLU B 189     -25.712  66.748  22.165  1.00 47.41           H  
ATOM    117  HA  GLU B 189     -25.753  65.685  19.566  1.00 50.44           H  
ATOM    118  HB2 GLU B 189     -27.064  65.198  22.098  1.00 56.19           H  
ATOM    119  HB3 GLU B 189     -28.328  65.407  20.971  1.00 56.19           H  
ATOM    120  HG2 GLU B 189     -28.061  63.179  20.736  1.00 66.28           H  
ATOM    121  HG3 GLU B 189     -26.998  63.671  19.454  1.00 66.28           H  
ATOM    122  N   LYS B 190     -27.983  68.088  20.086  1.00 47.59           N  
ATOM    123  CA  LYS B 190     -28.844  69.101  19.474  1.00 47.14           C  
ATOM    124  C   LYS B 190     -28.095  70.008  18.493  1.00 46.12           C  
ATOM    125  O   LYS B 190     -28.590  70.211  17.387  1.00 47.63           O  
ATOM    126  CB  LYS B 190     -29.534  69.952  20.561  1.00 49.64           C  
ATOM    127  CG  LYS B 190     -30.728  69.257  21.231  1.00 52.95           C  
ATOM    128  CD  LYS B 190     -31.372  70.144  22.306  1.00 58.05           C  
ATOM    129  CE  LYS B 190     -32.515  69.433  23.045  1.00 60.75           C  
ATOM    130  NZ  LYS B 190     -33.151  70.313  24.041  1.00 62.66           N1+
ATOM    131  H   LYS B 190     -27.869  68.154  21.090  1.00 47.59           H  
ATOM    132  HA  LYS B 190     -29.614  68.571  18.909  1.00 47.14           H  
ATOM    133  HB2 LYS B 190     -28.806  70.270  21.308  1.00 49.64           H  
ATOM    134  HB3 LYS B 190     -29.917  70.871  20.112  1.00 49.64           H  
ATOM    135  HG2 LYS B 190     -31.474  69.010  20.474  1.00 52.95           H  
ATOM    136  HG3 LYS B 190     -30.418  68.309  21.667  1.00 52.95           H  
ATOM    137  HD2 LYS B 190     -30.605  70.454  23.019  1.00 58.05           H  
ATOM    138  HD3 LYS B 190     -31.741  71.058  21.838  1.00 58.05           H  
ATOM    139  HE2 LYS B 190     -33.275  69.101  22.338  1.00 60.75           H  
ATOM    140  HE3 LYS B 190     -32.137  68.545  23.554  1.00 60.75           H  
ATOM    141  HZ1 LYS B 190     -33.538  71.124  23.580  1.00 62.66           H  
ATOM    142  HZ2 LYS B 190     -33.887  69.810  24.515  1.00 62.66           H  
ATOM    143  HZ3 LYS B 190     -32.462  70.608  24.718  1.00 62.66           H  
ATOM    144  N   VAL B 191     -26.927  70.521  18.912  1.00 43.24           N  
ATOM    145  CA  VAL B 191     -26.101  71.434  18.124  1.00 39.30           C  
ATOM    146  C   VAL B 191     -25.388  70.736  16.943  1.00 38.97           C  
ATOM    147  O   VAL B 191     -25.252  71.365  15.892  1.00 39.08           O  
ATOM    148  CB  VAL B 191     -25.076  72.184  19.021  1.00 36.68           C  
ATOM    149  CG1 VAL B 191     -24.038  73.015  18.247  1.00 35.53           C  
ATOM    150  CG2 VAL B 191     -25.794  73.113  20.019  1.00 34.96           C  
ATOM    151  H   VAL B 191     -26.592  70.307  19.843  1.00 43.24           H  
ATOM    152  HA  VAL B 191     -26.769  72.185  17.696  1.00 39.30           H  
ATOM    153  HB  VAL B 191     -24.529  71.443  19.607  1.00 36.68           H  
ATOM    154 HG11 VAL B 191     -23.460  73.643  18.922  1.00 35.53           H  
ATOM    155 HG12 VAL B 191     -23.327  72.379  17.720  1.00 35.53           H  
ATOM    156 HG13 VAL B 191     -24.515  73.673  17.519  1.00 35.53           H  
ATOM    157 HG21 VAL B 191     -25.094  73.552  20.730  1.00 34.96           H  
ATOM    158 HG22 VAL B 191     -26.291  73.927  19.499  1.00 34.96           H  
ATOM    159 HG23 VAL B 191     -26.559  72.596  20.594  1.00 34.96           H  
ATOM    160  N   ARG B 192     -25.013  69.448  17.100  1.00 38.44           N  
ATOM    161  CA  ARG B 192     -24.538  68.603  15.998  1.00 38.66           C  
ATOM    162  C   ARG B 192     -25.638  68.398  14.948  1.00 41.00           C  
ATOM    163  O   ARG B 192     -25.371  68.614  13.771  1.00 42.17           O  
ATOM    164  CB  ARG B 192     -24.002  67.236  16.495  1.00 37.17           C  
ATOM    165  CG  ARG B 192     -23.343  66.406  15.361  1.00 36.67           C  
ATOM    166  CD  ARG B 192     -23.127  64.906  15.618  1.00 36.04           C  
ATOM    167  NE  ARG B 192     -22.186  64.632  16.716  1.00 38.78           N  
ATOM    168  CZ  ARG B 192     -22.478  64.287  17.983  1.00 42.54           C  
ATOM    169  NH1 ARG B 192     -23.739  64.144  18.409  1.00 43.28           N  
ATOM    170  NH2 ARG B 192     -21.482  64.074  18.848  1.00 42.88           N1+
ATOM    171  H   ARG B 192     -25.126  68.995  17.997  1.00 38.44           H  
ATOM    172  HA  ARG B 192     -23.710  69.132  15.521  1.00 38.66           H  
ATOM    173  HB2 ARG B 192     -23.275  67.395  17.291  1.00 37.17           H  
ATOM    174  HB3 ARG B 192     -24.816  66.665  16.942  1.00 37.17           H  
ATOM    175  HG2 ARG B 192     -23.958  66.453  14.468  1.00 36.67           H  
ATOM    176  HG3 ARG B 192     -22.405  66.868  15.063  1.00 36.67           H  
ATOM    177  HD2 ARG B 192     -24.081  64.396  15.749  1.00 36.04           H  
ATOM    178  HD3 ARG B 192     -22.689  64.462  14.725  1.00 36.04           H  
ATOM    179  HE  ARG B 192     -21.209  64.733  16.476  1.00 38.78           H  
ATOM    180 HH11 ARG B 192     -24.509  64.281  17.768  1.00 43.28           H  
ATOM    181 HH12 ARG B 192     -23.941  63.886  19.370  1.00 43.28           H  
ATOM    182 HH21 ARG B 192     -20.514  64.181  18.570  1.00 42.88           H  
ATOM    183 HH22 ARG B 192     -21.691  63.807  19.799  1.00 42.88           H  
ATOM    184  N   LYS B 193     -26.843  67.999  15.397  1.00 42.44           N  
ATOM    185  CA  LYS B 193     -27.999  67.754  14.534  1.00 42.29           C  
ATOM    186  C   LYS B 193     -28.464  69.020  13.795  1.00 42.17           C  
ATOM    187  O   LYS B 193     -28.760  68.933  12.605  1.00 42.77           O  
ATOM    188  CB  LYS B 193     -29.135  67.086  15.337  1.00 44.90           C  
ATOM    189  CG  LYS B 193     -30.336  66.687  14.458  1.00 49.75           C  
ATOM    190  CD  LYS B 193     -31.421  65.859  15.172  1.00 53.15           C  
ATOM    191  CE  LYS B 193     -32.713  66.637  15.489  1.00 53.61           C  
ATOM    192  NZ  LYS B 193     -32.507  67.694  16.494  1.00 54.90           N1+
ATOM    193  H   LYS B 193     -26.981  67.842  16.386  1.00 42.44           H  
ATOM    194  HA  LYS B 193     -27.675  67.038  13.778  1.00 42.29           H  
ATOM    195  HB2 LYS B 193     -28.743  66.185  15.808  1.00 44.90           H  
ATOM    196  HB3 LYS B 193     -29.461  67.738  16.149  1.00 44.90           H  
ATOM    197  HG2 LYS B 193     -30.791  67.583  14.041  1.00 49.75           H  
ATOM    198  HG3 LYS B 193     -29.971  66.120  13.601  1.00 49.75           H  
ATOM    199  HD2 LYS B 193     -31.680  65.010  14.537  1.00 53.15           H  
ATOM    200  HD3 LYS B 193     -31.020  65.421  16.087  1.00 53.15           H  
ATOM    201  HE2 LYS B 193     -33.128  67.079  14.582  1.00 53.61           H  
ATOM    202  HE3 LYS B 193     -33.463  65.947  15.875  1.00 53.61           H  
ATOM    203  HZ1 LYS B 193     -31.849  68.369  16.131  1.00 54.90           H  
ATOM    204  HZ2 LYS B 193     -33.386  68.153  16.686  1.00 54.90           H  
ATOM    205  HZ3 LYS B 193     -32.141  67.289  17.344  1.00 54.90           H  
ATOM    206  N   ALA B 194     -28.459  70.169  14.494  1.00 40.46           N  
ATOM    207  CA  ALA B 194     -28.712  71.495  13.933  1.00 39.08           C  
ATOM    208  C   ALA B 194     -27.752  71.830  12.785  1.00 40.25           C  
ATOM    209  O   ALA B 194     -28.221  72.238  11.723  1.00 40.48           O  
ATOM    210  CB  ALA B 194     -28.615  72.555  15.043  1.00 39.07           C  
ATOM    211  H   ALA B 194     -28.219  70.146  15.477  1.00 40.46           H  
ATOM    212  HA  ALA B 194     -29.730  71.501  13.539  1.00 39.08           H  
ATOM    213  HB1 ALA B 194     -28.767  73.559  14.646  1.00 39.07           H  
ATOM    214  HB2 ALA B 194     -29.364  72.387  15.816  1.00 39.07           H  
ATOM    215  HB3 ALA B 194     -27.638  72.547  15.524  1.00 39.07           H  
ATOM    216  N   HIE B 195     -26.442  71.618  13.012  1.00 39.39           N  
ATOM    217  CA  HIE B 195     -25.388  71.816  12.018  1.00 37.91           C  
ATOM    218  C   HIE B 195     -25.507  70.859  10.821  1.00 39.31           C  
ATOM    219  O   HIE B 195     -25.451  71.335   9.693  1.00 39.27           O  
ATOM    220  CB  HIE B 195     -23.997  71.737  12.677  1.00 34.94           C  
ATOM    221  CG  HIE B 195     -22.860  71.974  11.713  1.00 34.41           C  
ATOM    222  CD2 HIE B 195     -22.027  71.052  11.114  1.00 33.43           C  
ATOM    223  ND1 HIE B 195     -22.547  73.246  11.225  1.00 33.39           N  
ATOM    224  CE1 HIE B 195     -21.565  73.045  10.356  1.00 33.16           C  
ATOM    225  NE2 HIE B 195     -21.209  71.764  10.257  1.00 34.33           N  
ATOM    226  H   HIE B 195     -26.142  71.276  13.915  1.00 39.39           H  
ATOM    227  HA  HIE B 195     -25.503  72.831  11.631  1.00 37.91           H  
ATOM    228  HB2 HIE B 195     -23.927  72.482  13.469  1.00 34.94           H  
ATOM    229  HB3 HIE B 195     -23.850  70.770  13.160  1.00 34.94           H  
ATOM    230  HD2 HIE B 195     -21.971  69.979  11.204  1.00 33.43           H  
ATOM    231  HE1 HIE B 195     -21.102  73.838   9.787  1.00 33.16           H  
ATOM    232  HE2 HIE B 195     -20.490  71.384   9.657  1.00 34.33           H  
ATOM    233  N   GLN B 196     -25.691  69.554  11.083  1.00 40.04           N  
ATOM    234  CA  GLN B 196     -25.864  68.496  10.081  1.00 41.93           C  
ATOM    235  C   GLN B 196     -27.004  68.748   9.084  1.00 43.69           C  
ATOM    236  O   GLN B 196     -26.799  68.596   7.880  1.00 44.25           O  
ATOM    237  CB  GLN B 196     -26.065  67.137  10.784  1.00 41.43           C  
ATOM    238  CG  GLN B 196     -24.755  66.523  11.300  1.00 44.43           C  
ATOM    239  CD  GLN B 196     -24.954  65.240  12.110  1.00 45.63           C  
ATOM    240  NE2 GLN B 196     -23.902  64.423  12.182  1.00 45.42           N  
ATOM    241  OE1 GLN B 196     -26.012  65.000  12.690  1.00 45.75           O  
ATOM    242  H   GLN B 196     -25.713  69.248  12.048  1.00 40.04           H  
ATOM    243  HA  GLN B 196     -24.942  68.457   9.501  1.00 41.93           H  
ATOM    244  HB2 GLN B 196     -26.775  67.262  11.602  1.00 41.43           H  
ATOM    245  HB3 GLN B 196     -26.522  66.420  10.099  1.00 41.43           H  
ATOM    246  HG2 GLN B 196     -24.117  66.307  10.444  1.00 44.43           H  
ATOM    247  HG3 GLN B 196     -24.215  67.236  11.919  1.00 44.43           H  
ATOM    248 HE21 GLN B 196     -23.041  64.671  11.709  1.00 45.42           H  
ATOM    249 HE22 GLN B 196     -23.957  63.548  12.689  1.00 45.42           H  
ATOM    250  N   GLU B 197     -28.171  69.142   9.615  1.00 43.87           N  
ATOM    251  CA  GLU B 197     -29.399  69.401   8.863  1.00 46.21           C  
ATOM    252  C   GLU B 197     -29.370  70.669   7.996  1.00 45.50           C  
ATOM    253  O   GLU B 197     -30.110  70.727   7.015  1.00 47.93           O  
ATOM    254  CB  GLU B 197     -30.583  69.434   9.847  1.00 50.20           C  
ATOM    255  CG  GLU B 197     -30.941  68.024  10.369  1.00 54.98           C  
ATOM    256  CD  GLU B 197     -31.996  67.964  11.484  1.00 59.11           C  
ATOM    257  OE1 GLU B 197     -32.401  66.823  11.796  1.00 61.80           O  
ATOM    258  OE2 GLU B 197     -32.385  69.025  12.024  1.00 60.92           O1-
ATOM    259  H   GLU B 197     -28.248  69.231  10.621  1.00 43.87           H  
ATOM    260  HA  GLU B 197     -29.552  68.566   8.177  1.00 46.21           H  
ATOM    261  HB2 GLU B 197     -30.329  70.094  10.678  1.00 50.20           H  
ATOM    262  HB3 GLU B 197     -31.458  69.875   9.370  1.00 50.20           H  
ATOM    263  HG2 GLU B 197     -31.294  67.420   9.532  1.00 54.98           H  
ATOM    264  HG3 GLU B 197     -30.044  67.525  10.740  1.00 54.98           H  
ATOM    265  N   THR B 198     -28.522  71.643   8.353  1.00 44.61           N  
ATOM    266  CA  THR B 198     -28.408  72.928   7.661  1.00 41.73           C  
ATOM    267  C   THR B 198     -27.069  73.080   6.911  1.00 40.83           C  
ATOM    268  O   THR B 198     -26.886  74.085   6.226  1.00 39.39           O  
ATOM    269  CB  THR B 198     -28.530  74.085   8.678  1.00 42.60           C  
ATOM    270  CG2 THR B 198     -29.896  74.106   9.379  1.00 40.91           C  
ATOM    271  OG1 THR B 198     -27.500  74.021   9.646  1.00 44.27           O  
ATOM    272  H   THR B 198     -27.934  71.518   9.164  1.00 44.61           H  
ATOM    273  HA  THR B 198     -29.203  73.043   6.923  1.00 41.73           H  
ATOM    274  HB  THR B 198     -28.416  75.032   8.153  1.00 42.60           H  
ATOM    275  HG1 THR B 198     -27.724  73.335  10.285  1.00 44.27           H  
ATOM    276 HG21 THR B 198     -29.967  74.938  10.073  1.00 40.91           H  
ATOM    277 HG22 THR B 198     -30.703  74.220   8.655  1.00 40.91           H  
ATOM    278 HG23 THR B 198     -30.084  73.193   9.945  1.00 40.91           H  
ATOM    279  N   PHE B 199     -26.165  72.097   7.028  1.00 38.84           N  
ATOM    280  CA  PHE B 199     -24.842  72.140   6.427  1.00 39.89           C  
ATOM    281  C   PHE B 199     -24.361  70.690   6.251  1.00 41.02           C  
ATOM    282  O   PHE B 199     -23.826  70.132   7.210  1.00 42.40           O  
ATOM    283  CB  PHE B 199     -23.896  72.982   7.315  1.00 38.89           C  
ATOM    284  CG  PHE B 199     -22.653  73.436   6.586  1.00 37.16           C  
ATOM    285  CD1 PHE B 199     -21.431  72.742   6.710  1.00 35.62           C  
ATOM    286  CD2 PHE B 199     -22.768  74.470   5.637  1.00 37.49           C  
ATOM    287  CE1 PHE B 199     -20.334  73.141   5.959  1.00 34.52           C  
ATOM    288  CE2 PHE B 199     -21.668  74.842   4.888  1.00 35.87           C  
ATOM    289  CZ  PHE B 199     -20.457  74.191   5.059  1.00 35.73           C  
ATOM    290  H   PHE B 199     -26.360  71.298   7.616  1.00 38.84           H  
ATOM    291  HA  PHE B 199     -24.911  72.650   5.470  1.00 39.89           H  
ATOM    292  HB2 PHE B 199     -24.410  73.881   7.653  1.00 38.89           H  
ATOM    293  HB3 PHE B 199     -23.610  72.458   8.226  1.00 38.89           H  
ATOM    294  HD1 PHE B 199     -21.344  71.904   7.387  1.00 35.62           H  
ATOM    295  HD2 PHE B 199     -23.712  74.973   5.488  1.00 37.49           H  
ATOM    296  HE1 PHE B 199     -19.391  72.624   6.059  1.00 34.52           H  
ATOM    297  HE2 PHE B 199     -21.752  75.651   4.180  1.00 35.87           H  
ATOM    298  HZ  PHE B 199     -19.616  74.498   4.462  1.00 35.73           H  
ATOM    299  N   PRO B 200     -24.562  70.085   5.054  1.00 41.08           N  
ATOM    300  CA  PRO B 200     -24.080  68.714   4.784  1.00 40.69           C  
ATOM    301  C   PRO B 200     -22.542  68.613   4.791  1.00 39.02           C  
ATOM    302  O   PRO B 200     -21.868  69.598   4.502  1.00 37.81           O  
ATOM    303  CB  PRO B 200     -24.691  68.381   3.413  1.00 41.66           C  
ATOM    304  CG  PRO B 200     -24.899  69.723   2.731  1.00 41.83           C  
ATOM    305  CD  PRO B 200     -25.251  70.649   3.885  1.00 42.62           C  
ATOM    306  HA  PRO B 200     -24.478  68.027   5.535  1.00 40.69           H  
ATOM    307  HB2 PRO B 200     -24.084  67.694   2.823  1.00 41.66           H  
ATOM    308  HB3 PRO B 200     -25.659  67.900   3.564  1.00 41.66           H  
ATOM    309  HG2 PRO B 200     -23.963  70.049   2.280  1.00 41.83           H  
ATOM    310  HG3 PRO B 200     -25.656  69.702   1.946  1.00 41.83           H  
ATOM    311  HD2 PRO B 200     -24.961  71.667   3.631  1.00 42.62           H  
ATOM    312  HD3 PRO B 200     -26.325  70.644   4.074  1.00 42.62           H  
ATOM    313  N   ALA B 201     -22.001  67.444   5.165  1.00 38.23           N  
ATOM    314  CA  ALA B 201     -20.555  67.235   5.273  1.00 37.52           C  
ATOM    315  C   ALA B 201     -19.866  67.163   3.899  1.00 38.19           C  
ATOM    316  O   ALA B 201     -20.487  66.738   2.923  1.00 37.62           O  
ATOM    317  CB  ALA B 201     -20.298  65.956   6.079  1.00 39.01           C  
ATOM    318  H   ALA B 201     -22.592  66.662   5.410  1.00 38.23           H  
ATOM    319  HA  ALA B 201     -20.129  68.073   5.830  1.00 37.52           H  
ATOM    320  HB1 ALA B 201     -19.233  65.803   6.253  1.00 39.01           H  
ATOM    321  HB2 ALA B 201     -20.780  66.009   7.055  1.00 39.01           H  
ATOM    322  HB3 ALA B 201     -20.680  65.073   5.568  1.00 39.01           H  
ATOM    323  N   LEU B 202     -18.579  67.553   3.864  1.00 38.10           N  
ATOM    324  CA  LEU B 202     -17.708  67.486   2.682  1.00 36.91           C  
ATOM    325  C   LEU B 202     -17.580  66.060   2.110  1.00 38.35           C  
ATOM    326  O   LEU B 202     -17.642  65.893   0.892  1.00 41.86           O  
ATOM    327  CB  LEU B 202     -16.321  68.080   3.044  1.00 33.96           C  
ATOM    328  CG  LEU B 202     -15.271  68.102   1.904  1.00 32.82           C  
ATOM    329  CD1 LEU B 202     -15.767  68.887   0.673  1.00 31.27           C  
ATOM    330  CD2 LEU B 202     -13.902  68.603   2.415  1.00 30.21           C  
ATOM    331  H   LEU B 202     -18.142  67.885   4.712  1.00 38.10           H  
ATOM    332  HA  LEU B 202     -18.173  68.106   1.914  1.00 36.91           H  
ATOM    333  HB2 LEU B 202     -16.455  69.092   3.427  1.00 33.96           H  
ATOM    334  HB3 LEU B 202     -15.908  67.511   3.878  1.00 33.96           H  
ATOM    335  HG  LEU B 202     -15.100  67.076   1.576  1.00 32.82           H  
ATOM    336 HD11 LEU B 202     -15.004  69.536   0.245  1.00 31.27           H  
ATOM    337 HD12 LEU B 202     -16.080  68.206  -0.119  1.00 31.27           H  
ATOM    338 HD13 LEU B 202     -16.621  69.517   0.917  1.00 31.27           H  
ATOM    339 HD21 LEU B 202     -13.477  69.391   1.796  1.00 30.21           H  
ATOM    340 HD22 LEU B 202     -13.960  68.993   3.431  1.00 30.21           H  
ATOM    341 HD23 LEU B 202     -13.174  67.791   2.426  1.00 30.21           H  
ATOM    342  N   CYS B 203     -17.448  65.072   3.011  1.00 38.64           N  
ATOM    343  CA  CYS B 203     -17.354  63.641   2.717  1.00 39.63           C  
ATOM    344  C   CYS B 203     -18.631  63.022   2.105  1.00 40.50           C  
ATOM    345  O   CYS B 203     -18.537  61.932   1.544  1.00 40.53           O  
ATOM    346  CB  CYS B 203     -16.893  62.863   3.970  1.00 40.58           C  
ATOM    347  SG  CYS B 203     -18.142  62.852   5.294  1.00 45.05           S  
ATOM    348  H   CYS B 203     -17.419  65.311   3.992  1.00 38.64           H  
ATOM    349  HA  CYS B 203     -16.571  63.531   1.965  1.00 39.63           H  
ATOM    350  HB2 CYS B 203     -16.676  61.827   3.708  1.00 40.58           H  
ATOM    351  HB3 CYS B 203     -15.968  63.279   4.364  1.00 40.58           H  
ATOM    352  HG  CYS B 203     -19.014  62.065   4.656  1.00 45.05           H  
ATOM    353  N   GLN B 204     -19.783  63.705   2.228  1.00 41.52           N  
ATOM    354  CA  GLN B 204     -21.086  63.252   1.733  1.00 42.40           C  
ATOM    355  C   GLN B 204     -21.470  63.871   0.378  1.00 41.93           C  
ATOM    356  O   GLN B 204     -22.325  63.306  -0.304  1.00 42.79           O  
ATOM    357  CB  GLN B 204     -22.160  63.592   2.784  1.00 44.08           C  
ATOM    358  CG  GLN B 204     -22.028  62.766   4.077  1.00 52.42           C  
ATOM    359  CD  GLN B 204     -22.975  63.226   5.189  1.00 56.81           C  
ATOM    360  NE2 GLN B 204     -23.035  62.455   6.275  1.00 55.62           N  
ATOM    361  OE1 GLN B 204     -23.623  64.266   5.091  1.00 61.65           O  
ATOM    362  H   GLN B 204     -19.779  64.600   2.698  1.00 41.52           H  
ATOM    363  HA  GLN B 204     -21.077  62.170   1.598  1.00 42.40           H  
ATOM    364  HB2 GLN B 204     -22.107  64.657   3.012  1.00 44.08           H  
ATOM    365  HB3 GLN B 204     -23.155  63.425   2.370  1.00 44.08           H  
ATOM    366  HG2 GLN B 204     -22.211  61.713   3.863  1.00 52.42           H  
ATOM    367  HG3 GLN B 204     -21.014  62.837   4.468  1.00 52.42           H  
ATOM    368 HE21 GLN B 204     -22.482  61.613   6.340  1.00 55.62           H  
ATOM    369 HE22 GLN B 204     -23.630  62.719   7.047  1.00 55.62           H  
ATOM    370  N   LEU B 205     -20.867  65.017   0.021  1.00 41.09           N  
ATOM    371  CA  LEU B 205     -21.171  65.769  -1.196  1.00 38.26           C  
ATOM    372  C   LEU B 205     -20.581  65.097  -2.443  1.00 38.38           C  
ATOM    373  O   LEU B 205     -19.372  64.870  -2.505  1.00 37.71           O  
ATOM    374  CB  LEU B 205     -20.652  67.222  -1.032  1.00 36.14           C  
ATOM    375  CG  LEU B 205     -21.675  68.279  -0.531  1.00 33.25           C  
ATOM    376  CD1 LEU B 205     -22.942  67.728   0.147  1.00 31.92           C  
ATOM    377  CD2 LEU B 205     -21.004  69.328   0.372  1.00 31.25           C  
ATOM    378  H   LEU B 205     -20.161  65.415   0.624  1.00 41.09           H  
ATOM    379  HA  LEU B 205     -22.252  65.774  -1.336  1.00 38.26           H  
ATOM    380  HB2 LEU B 205     -19.785  67.197  -0.369  1.00 36.14           H  
ATOM    381  HB3 LEU B 205     -20.251  67.593  -1.977  1.00 36.14           H  
ATOM    382  HG  LEU B 205     -22.025  68.810  -1.418  1.00 33.25           H  
ATOM    383 HD11 LEU B 205     -23.452  68.514   0.696  1.00 31.92           H  
ATOM    384 HD12 LEU B 205     -23.659  67.360  -0.587  1.00 31.92           H  
ATOM    385 HD13 LEU B 205     -22.719  66.925   0.849  1.00 31.92           H  
ATOM    386 HD21 LEU B 205     -21.357  70.331   0.135  1.00 31.25           H  
ATOM    387 HD22 LEU B 205     -21.227  69.147   1.424  1.00 31.25           H  
ATOM    388 HD23 LEU B 205     -19.918  69.336   0.271  1.00 31.25           H  
ATOM    389  N   GLY B 206     -21.461  64.862  -3.431  1.00 39.29           N  
ATOM    390  CA  GLY B 206     -21.090  64.500  -4.794  1.00 40.23           C  
ATOM    391  C   GLY B 206     -20.757  65.813  -5.505  1.00 40.34           C  
ATOM    392  O   GLY B 206     -21.593  66.715  -5.565  1.00 39.90           O  
ATOM    393  H   GLY B 206     -22.435  65.080  -3.279  1.00 39.29           H  
ATOM    394  HA2 GLY B 206     -20.250  63.803  -4.811  1.00 40.23           H  
ATOM    395  HA3 GLY B 206     -21.933  64.018  -5.289  1.00 40.23           H  
ATOM    396  N   LYS B 207     -19.516  65.917  -5.997  1.00 40.91           N  
ATOM    397  CA  LYS B 207     -18.925  67.173  -6.447  1.00 41.51           C  
ATOM    398  C   LYS B 207     -19.091  67.387  -7.959  1.00 42.16           C  
ATOM    399  O   LYS B 207     -19.212  66.419  -8.711  1.00 42.98           O  
ATOM    400  CB  LYS B 207     -17.454  67.202  -5.972  1.00 40.63           C  
ATOM    401  CG  LYS B 207     -17.358  67.323  -4.431  1.00 39.42           C  
ATOM    402  CD  LYS B 207     -16.152  66.625  -3.783  1.00 39.61           C  
ATOM    403  CE  LYS B 207     -14.822  67.373  -3.945  1.00 38.53           C  
ATOM    404  NZ  LYS B 207     -13.737  66.695  -3.214  1.00 41.27           N1+
ATOM    405  H   LYS B 207     -18.889  65.128  -5.938  1.00 40.91           H  
ATOM    406  HA  LYS B 207     -19.447  67.978  -5.940  1.00 41.51           H  
ATOM    407  HB2 LYS B 207     -16.954  66.296  -6.315  1.00 40.63           H  
ATOM    408  HB3 LYS B 207     -16.916  68.033  -6.429  1.00 40.63           H  
ATOM    409  HG2 LYS B 207     -17.367  68.374  -4.144  1.00 39.42           H  
ATOM    410  HG3 LYS B 207     -18.253  66.912  -3.965  1.00 39.42           H  
ATOM    411  HD2 LYS B 207     -16.368  66.486  -2.722  1.00 39.61           H  
ATOM    412  HD3 LYS B 207     -16.061  65.619  -4.197  1.00 39.61           H  
ATOM    413  HE2 LYS B 207     -14.553  67.446  -4.999  1.00 38.53           H  
ATOM    414  HE3 LYS B 207     -14.909  68.392  -3.566  1.00 38.53           H  
ATOM    415  HZ1 LYS B 207     -13.650  65.740  -3.538  1.00 41.27           H  
ATOM    416  HZ2 LYS B 207     -12.869  67.190  -3.376  1.00 41.27           H  
ATOM    417  HZ3 LYS B 207     -13.937  66.686  -2.223  1.00 41.27           H  
ATOM    418  N   TYR B 208     -19.092  68.665  -8.366  1.00 42.15           N  
ATOM    419  CA  TYR B 208     -19.163  69.110  -9.761  1.00 42.61           C  
ATOM    420  C   TYR B 208     -18.443  70.465  -9.892  1.00 45.17           C  
ATOM    421  O   TYR B 208     -18.146  71.093  -8.879  1.00 42.95           O  
ATOM    422  CB  TYR B 208     -20.636  69.127 -10.241  1.00 38.84           C  
ATOM    423  CG  TYR B 208     -21.472  70.343  -9.872  1.00 35.74           C  
ATOM    424  CD1 TYR B 208     -21.527  71.446 -10.750  1.00 34.51           C  
ATOM    425  CD2 TYR B 208     -22.205  70.372  -8.666  1.00 35.59           C  
ATOM    426  CE1 TYR B 208     -22.307  72.570 -10.427  1.00 33.27           C  
ATOM    427  CE2 TYR B 208     -22.992  71.498  -8.347  1.00 34.95           C  
ATOM    428  CZ  TYR B 208     -23.043  72.596  -9.230  1.00 35.88           C  
ATOM    429  OH  TYR B 208     -23.793  73.697  -8.939  1.00 36.46           O  
ATOM    430  H   TYR B 208     -19.008  69.405  -7.681  1.00 42.15           H  
ATOM    431  HA  TYR B 208     -18.603  68.403 -10.376  1.00 42.61           H  
ATOM    432  HB2 TYR B 208     -20.631  69.075 -11.330  1.00 38.84           H  
ATOM    433  HB3 TYR B 208     -21.153  68.220  -9.923  1.00 38.84           H  
ATOM    434  HD1 TYR B 208     -20.967  71.436 -11.674  1.00 34.51           H  
ATOM    435  HD2 TYR B 208     -22.166  69.535  -7.985  1.00 35.59           H  
ATOM    436  HE1 TYR B 208     -22.337  73.416 -11.099  1.00 33.27           H  
ATOM    437  HE2 TYR B 208     -23.550  71.517  -7.422  1.00 34.95           H  
ATOM    438  HH  TYR B 208     -24.217  73.683  -8.073  1.00 36.46           H  
ATOM    439  N   THR B 209     -18.142  70.883 -11.132  1.00 50.13           N  
ATOM    440  CA  THR B 209     -17.286  72.044 -11.408  1.00 56.13           C  
ATOM    441  C   THR B 209     -17.823  72.900 -12.574  1.00 58.20           C  
ATOM    442  O   THR B 209     -18.706  72.466 -13.316  1.00 58.51           O  
ATOM    443  CB  THR B 209     -15.843  71.577 -11.765  1.00 57.55           C  
ATOM    444  CG2 THR B 209     -15.176  70.723 -10.674  1.00 59.11           C  
ATOM    445  OG1 THR B 209     -15.800  70.849 -12.982  1.00 61.02           O  
ATOM    446  H   THR B 209     -18.421  70.340 -11.936  1.00 50.13           H  
ATOM    447  HA  THR B 209     -17.238  72.699 -10.536  1.00 56.13           H  
ATOM    448  HB  THR B 209     -15.216  72.460 -11.902  1.00 57.55           H  
ATOM    449  HG1 THR B 209     -16.166  71.389 -13.686  1.00 61.02           H  
ATOM    450 HG21 THR B 209     -14.129  70.531 -10.911  1.00 59.11           H  
ATOM    451 HG22 THR B 209     -15.208  71.224  -9.707  1.00 59.11           H  
ATOM    452 HG23 THR B 209     -15.665  69.755 -10.560  1.00 59.11           H  
ATOM    453  N   THR B 210     -17.243  74.113 -12.705  1.00 62.34           N  
ATOM    454  CA  THR B 210     -17.422  75.118 -13.779  1.00 66.62           C  
ATOM    455  C   THR B 210     -18.827  75.717 -13.729  1.00 68.03           C  
ATOM    456  O   THR B 210     -19.653  75.512 -12.839  1.00 69.17           O  
ATOM    457  CB  THR B 210     -17.033  74.592 -15.199  1.00 69.03           C  
ATOM    458  CG2 THR B 210     -17.120  75.637 -16.330  1.00 69.70           C  
ATOM    459  OG1 THR B 210     -15.686  74.153 -15.190  1.00 71.91           O  
ATOM    460  H   THR B 210     -16.540  74.368 -12.025  1.00 62.34           H  
ATOM    461  HA  THR B 210     -16.735  75.928 -13.529  1.00 66.62           H  
ATOM    462  HB  THR B 210     -17.653  73.736 -15.468  1.00 69.03           H  
ATOM    463  HG1 THR B 210     -15.599  73.439 -14.555  1.00 71.91           H  
ATOM    464 HG21 THR B 210     -16.721  75.239 -17.264  1.00 69.70           H  
ATOM    465 HG22 THR B 210     -18.150  75.932 -16.529  1.00 69.70           H  
ATOM    466 HG23 THR B 210     -16.554  76.536 -16.085  1.00 69.70           H  
ATOM    467  HXT THR B 210     -19.059  76.401 -14.545  1.00 68.03           H  
ATOM    468  N   SER B 214      -8.711  77.170 -19.995  1.00 70.23           N  
ATOM    469  CA  SER B 214      -8.006  77.414 -18.721  1.00 71.55           C  
ATOM    470  C   SER B 214      -8.122  78.916 -18.360  1.00 70.00           C  
ATOM    471  O   SER B 214      -8.107  79.779 -19.242  1.00 71.45           O  
ATOM    472  CB  SER B 214      -6.537  76.933 -18.778  1.00 72.28           C  
ATOM    473  OG  SER B 214      -5.997  76.760 -17.482  1.00 75.57           O  
ATOM    474  HA  SER B 214      -8.524  76.832 -17.955  1.00 71.55           H  
ATOM    475  HB2 SER B 214      -6.472  75.969 -19.284  1.00 72.28           H  
ATOM    476  HB3 SER B 214      -5.908  77.622 -19.346  1.00 72.28           H  
ATOM    477  HG  SER B 214      -5.822  77.626 -17.105  1.00 75.57           H  
ATOM    478  H1  SER B 214      -8.658  76.194 -20.251  1.00 70.23           H  
ATOM    479  H2  SER B 214      -9.695  77.375 -19.901  1.00 70.23           H  
ATOM    480  N   GLU B 215      -8.236  79.193 -17.049  1.00 65.73           N  
ATOM    481  CA  GLU B 215      -8.491  80.527 -16.502  1.00 59.92           C  
ATOM    482  C   GLU B 215      -7.398  80.938 -15.498  1.00 56.64           C  
ATOM    483  O   GLU B 215      -6.664  80.092 -14.985  1.00 54.80           O  
ATOM    484  CB  GLU B 215      -9.906  80.501 -15.879  1.00 59.57           C  
ATOM    485  CG  GLU B 215     -10.481  81.850 -15.406  1.00 58.82           C  
ATOM    486  CD  GLU B 215     -10.633  82.886 -16.527  1.00 57.68           C  
ATOM    487  OE1 GLU B 215      -9.794  83.813 -16.577  1.00 55.82           O  
ATOM    488  OE2 GLU B 215     -11.585  82.730 -17.322  1.00 58.89           O1-
ATOM    489  H   GLU B 215      -8.206  78.442 -16.376  1.00 65.73           H  
ATOM    490  HA  GLU B 215      -8.474  81.262 -17.308  1.00 59.92           H  
ATOM    491  HB2 GLU B 215     -10.602  80.064 -16.597  1.00 59.57           H  
ATOM    492  HB3 GLU B 215      -9.907  79.815 -15.031  1.00 59.57           H  
ATOM    493  HG2 GLU B 215     -11.471  81.649 -15.009  1.00 58.82           H  
ATOM    494  HG3 GLU B 215      -9.907  82.257 -14.574  1.00 58.82           H  
ATOM    495  N   GLN B 216      -7.322  82.253 -15.254  1.00 53.19           N  
ATOM    496  CA  GLN B 216      -6.334  82.929 -14.416  1.00 50.20           C  
ATOM    497  C   GLN B 216      -7.021  84.012 -13.564  1.00 46.50           C  
ATOM    498  O   GLN B 216      -8.210  84.277 -13.741  1.00 45.40           O  
ATOM    499  CB  GLN B 216      -5.238  83.491 -15.348  1.00 52.29           C  
ATOM    500  CG  GLN B 216      -5.702  84.626 -16.290  1.00 54.40           C  
ATOM    501  CD  GLN B 216      -4.863  84.689 -17.565  1.00 56.58           C  
ATOM    502  NE2 GLN B 216      -3.561  84.949 -17.430  1.00 56.04           N  
ATOM    503  OE1 GLN B 216      -5.383  84.493 -18.660  1.00 54.73           O  
ATOM    504  H   GLN B 216      -8.000  82.867 -15.690  1.00 53.19           H  
ATOM    505  HA  GLN B 216      -5.878  82.214 -13.731  1.00 50.20           H  
ATOM    506  HB2 GLN B 216      -4.396  83.849 -14.757  1.00 52.29           H  
ATOM    507  HB3 GLN B 216      -4.843  82.659 -15.934  1.00 52.29           H  
ATOM    508  HG2 GLN B 216      -6.739  84.474 -16.592  1.00 54.40           H  
ATOM    509  HG3 GLN B 216      -5.674  85.588 -15.777  1.00 54.40           H  
ATOM    510 HE21 GLN B 216      -3.162  85.106 -16.516  1.00 56.04           H  
ATOM    511 HE22 GLN B 216      -2.969  84.994 -18.246  1.00 56.04           H  
ATOM    512  N   ARG B 217      -6.256  84.602 -12.630  1.00 44.46           N  
ATOM    513  CA  ARG B 217      -6.696  85.670 -11.725  1.00 43.01           C  
ATOM    514  C   ARG B 217      -7.158  86.920 -12.501  1.00 39.62           C  
ATOM    515  O   ARG B 217      -6.348  87.538 -13.193  1.00 39.06           O  
ATOM    516  CB  ARG B 217      -5.538  86.038 -10.768  1.00 45.75           C  
ATOM    517  CG  ARG B 217      -5.091  84.925  -9.795  1.00 49.15           C  
ATOM    518  CD  ARG B 217      -6.009  84.781  -8.575  1.00 52.70           C  
ATOM    519  NE  ARG B 217      -5.463  83.840  -7.580  1.00 57.62           N  
ATOM    520  CZ  ARG B 217      -4.931  84.116  -6.371  1.00 59.83           C  
ATOM    521  NH1 ARG B 217      -4.859  85.357  -5.866  1.00 59.98           N  
ATOM    522  NH2 ARG B 217      -4.452  83.105  -5.640  1.00 62.34           N1+
ATOM    523  H   ARG B 217      -5.288  84.321 -12.541  1.00 44.46           H  
ATOM    524  HA  ARG B 217      -7.533  85.293 -11.134  1.00 43.01           H  
ATOM    525  HB2 ARG B 217      -4.674  86.341 -11.362  1.00 45.75           H  
ATOM    526  HB3 ARG B 217      -5.810  86.919 -10.184  1.00 45.75           H  
ATOM    527  HG2 ARG B 217      -5.108  83.982 -10.340  1.00 49.15           H  
ATOM    528  HG3 ARG B 217      -4.055  85.066  -9.484  1.00 49.15           H  
ATOM    529  HD2 ARG B 217      -6.262  85.754  -8.166  1.00 52.70           H  
ATOM    530  HD3 ARG B 217      -6.946  84.328  -8.899  1.00 52.70           H  
ATOM    531  HE  ARG B 217      -5.475  82.873  -7.872  1.00 57.62           H  
ATOM    532 HH11 ARG B 217      -5.218  86.140  -6.392  1.00 59.98           H  
ATOM    533 HH12 ARG B 217      -4.458  85.516  -4.952  1.00 59.98           H  
ATOM    534 HH21 ARG B 217      -4.468  82.162  -5.996  1.00 62.34           H  
ATOM    535 HH22 ARG B 217      -4.084  83.278  -4.710  1.00 62.34           H  
ATOM    536  N   VAL B 218      -8.447  87.259 -12.354  1.00 35.25           N  
ATOM    537  CA  VAL B 218      -9.074  88.470 -12.888  1.00 33.89           C  
ATOM    538  C   VAL B 218      -9.918  89.125 -11.779  1.00 34.95           C  
ATOM    539  O   VAL B 218     -10.243  88.462 -10.792  1.00 34.35           O  
ATOM    540  CB  VAL B 218      -9.984  88.174 -14.120  1.00 33.31           C  
ATOM    541  CG1 VAL B 218      -9.180  87.593 -15.297  1.00 30.13           C  
ATOM    542  CG2 VAL B 218     -11.227  87.304 -13.845  1.00 30.73           C  
ATOM    543  H   VAL B 218      -9.049  86.683 -11.780  1.00 35.25           H  
ATOM    544  HA  VAL B 218      -8.306  89.190 -13.178  1.00 33.89           H  
ATOM    545  HB  VAL B 218     -10.362  89.137 -14.468  1.00 33.31           H  
ATOM    546 HG11 VAL B 218      -9.800  87.495 -16.188  1.00 30.13           H  
ATOM    547 HG12 VAL B 218      -8.336  88.234 -15.552  1.00 30.13           H  
ATOM    548 HG13 VAL B 218      -8.786  86.603 -15.065  1.00 30.13           H  
ATOM    549 HG21 VAL B 218     -11.849  87.225 -14.738  1.00 30.73           H  
ATOM    550 HG22 VAL B 218     -10.933  86.294 -13.574  1.00 30.73           H  
ATOM    551 HG23 VAL B 218     -11.861  87.699 -13.053  1.00 30.73           H  
ATOM    552  N   SER B 219     -10.249  90.419 -11.954  1.00 34.73           N  
ATOM    553  CA  SER B 219     -10.971  91.246 -10.973  1.00 35.39           C  
ATOM    554  C   SER B 219     -12.285  90.631 -10.450  1.00 36.70           C  
ATOM    555  O   SER B 219     -12.512  90.647  -9.242  1.00 38.07           O  
ATOM    556  CB  SER B 219     -11.172  92.674 -11.531  1.00 35.53           C  
ATOM    557  OG  SER B 219     -12.182  92.754 -12.522  1.00 40.40           O  
ATOM    558  H   SER B 219      -9.948  90.891 -12.794  1.00 34.73           H  
ATOM    559  HA  SER B 219     -10.303  91.332 -10.114  1.00 35.39           H  
ATOM    560  HB2 SER B 219     -11.458  93.343 -10.719  1.00 35.53           H  
ATOM    561  HB3 SER B 219     -10.238  93.064 -11.936  1.00 35.53           H  
ATOM    562  HG  SER B 219     -11.848  92.367 -13.335  1.00 40.40           H  
ATOM    563  N   LEU B 220     -13.082  90.062 -11.367  1.00 36.97           N  
ATOM    564  CA  LEU B 220     -14.326  89.355 -11.093  1.00 38.20           C  
ATOM    565  C   LEU B 220     -14.737  88.615 -12.374  1.00 40.80           C  
ATOM    566  O   LEU B 220     -14.641  89.180 -13.465  1.00 44.39           O  
ATOM    567  CB  LEU B 220     -15.432  90.346 -10.638  1.00 35.19           C  
ATOM    568  CG  LEU B 220     -16.738  89.688 -10.129  1.00 34.06           C  
ATOM    569  CD1 LEU B 220     -16.581  89.084  -8.719  1.00 35.80           C  
ATOM    570  CD2 LEU B 220     -17.912  90.675 -10.186  1.00 29.69           C  
ATOM    571  H   LEU B 220     -12.810  90.088 -12.339  1.00 36.97           H  
ATOM    572  HA  LEU B 220     -14.131  88.628 -10.302  1.00 38.20           H  
ATOM    573  HB2 LEU B 220     -15.063  91.017  -9.862  1.00 35.19           H  
ATOM    574  HB3 LEU B 220     -15.671  90.997 -11.481  1.00 35.19           H  
ATOM    575  HG  LEU B 220     -17.016  88.876 -10.797  1.00 34.06           H  
ATOM    576 HD11 LEU B 220     -17.293  89.500  -8.006  1.00 35.80           H  
ATOM    577 HD12 LEU B 220     -16.735  88.006  -8.737  1.00 35.80           H  
ATOM    578 HD13 LEU B 220     -15.587  89.260  -8.314  1.00 35.80           H  
ATOM    579 HD21 LEU B 220     -18.779  90.282  -9.656  1.00 29.69           H  
ATOM    580 HD22 LEU B 220     -17.651  91.640  -9.751  1.00 29.69           H  
ATOM    581 HD23 LEU B 220     -18.222  90.847 -11.218  1.00 29.69           H  
ATOM    582  N   ASP B 221     -15.243  87.388 -12.199  1.00 42.47           N  
ATOM    583  CA  ASP B 221     -16.021  86.641 -13.180  1.00 43.40           C  
ATOM    584  C   ASP B 221     -17.473  86.756 -12.696  1.00 43.78           C  
ATOM    585  O   ASP B 221     -17.816  86.159 -11.676  1.00 44.14           O  
ATOM    586  CB  ASP B 221     -15.495  85.186 -13.308  1.00 45.49           C  
ATOM    587  CG  ASP B 221     -16.207  84.217 -14.278  1.00 47.78           C  
ATOM    588  OD1 ASP B 221     -15.620  83.135 -14.494  1.00 48.83           O  
ATOM    589  OD2 ASP B 221     -17.333  84.499 -14.743  1.00 48.46           O1-
ATOM    590  H   ASP B 221     -15.262  87.002 -11.263  1.00 42.47           H  
ATOM    591  HA  ASP B 221     -15.940  87.107 -14.164  1.00 43.40           H  
ATOM    592  HB2 ASP B 221     -14.449  85.242 -13.611  1.00 45.49           H  
ATOM    593  HB3 ASP B 221     -15.465  84.730 -12.320  1.00 45.49           H  
ATOM    594  N   ILE B 222     -18.276  87.550 -13.423  1.00 45.55           N  
ATOM    595  CA  ILE B 222     -19.666  87.863 -13.091  1.00 48.58           C  
ATOM    596  C   ILE B 222     -20.602  86.632 -13.062  1.00 49.57           C  
ATOM    597  O   ILE B 222     -21.487  86.593 -12.212  1.00 48.19           O  
ATOM    598  CB  ILE B 222     -20.250  88.958 -14.035  1.00 49.30           C  
ATOM    599  CG1 ILE B 222     -21.625  89.518 -13.592  1.00 49.99           C  
ATOM    600  CG2 ILE B 222     -20.322  88.520 -15.513  1.00 50.08           C  
ATOM    601  CD1 ILE B 222     -21.638  90.112 -12.175  1.00 49.60           C  
ATOM    602  H   ILE B 222     -17.905  88.009 -14.245  1.00 45.55           H  
ATOM    603  HA  ILE B 222     -19.634  88.277 -12.084  1.00 48.58           H  
ATOM    604  HB  ILE B 222     -19.552  89.796 -13.997  1.00 49.30           H  
ATOM    605 HG12 ILE B 222     -21.932  90.300 -14.287  1.00 49.99           H  
ATOM    606 HG13 ILE B 222     -22.395  88.749 -13.667  1.00 49.99           H  
ATOM    607 HG21 ILE B 222     -20.579  89.362 -16.156  1.00 50.08           H  
ATOM    608 HG22 ILE B 222     -19.368  88.128 -15.864  1.00 50.08           H  
ATOM    609 HG23 ILE B 222     -21.077  87.751 -15.673  1.00 50.08           H  
ATOM    610 HD11 ILE B 222     -22.522  90.731 -12.021  1.00 49.60           H  
ATOM    611 HD12 ILE B 222     -21.655  89.328 -11.422  1.00 49.60           H  
ATOM    612 HD13 ILE B 222     -20.760  90.733 -11.993  1.00 49.60           H  
ATOM    613  N   ASP B 223     -20.363  85.633 -13.932  1.00 51.79           N  
ATOM    614  CA  ASP B 223     -21.130  84.381 -13.977  1.00 54.38           C  
ATOM    615  C   ASP B 223     -20.770  83.410 -12.838  1.00 51.76           C  
ATOM    616  O   ASP B 223     -21.662  82.692 -12.381  1.00 52.72           O  
ATOM    617  CB  ASP B 223     -21.057  83.663 -15.347  1.00 59.38           C  
ATOM    618  CG  ASP B 223     -21.626  84.437 -16.552  1.00 63.28           C  
ATOM    619  OD1 ASP B 223     -21.317  84.003 -17.684  1.00 67.51           O  
ATOM    620  OD2 ASP B 223     -22.461  85.349 -16.355  1.00 62.84           O1-
ATOM    621  H   ASP B 223     -19.597  85.710 -14.586  1.00 51.79           H  
ATOM    622  HA  ASP B 223     -22.178  84.641 -13.806  1.00 54.38           H  
ATOM    623  HB2 ASP B 223     -20.014  83.425 -15.566  1.00 59.38           H  
ATOM    624  HB3 ASP B 223     -21.590  82.712 -15.293  1.00 59.38           H  
ATOM    625  N   LEU B 224     -19.511  83.430 -12.359  1.00 48.04           N  
ATOM    626  CA  LEU B 224     -19.126  82.765 -11.109  1.00 45.36           C  
ATOM    627  C   LEU B 224     -19.698  83.487  -9.882  1.00 45.17           C  
ATOM    628  O   LEU B 224     -20.155  82.799  -8.971  1.00 44.96           O  
ATOM    629  CB  LEU B 224     -17.594  82.641 -10.972  1.00 42.52           C  
ATOM    630  CG  LEU B 224     -16.990  81.338 -11.525  1.00 41.85           C  
ATOM    631  CD1 LEU B 224     -15.456  81.374 -11.409  1.00 39.28           C  
ATOM    632  CD2 LEU B 224     -17.565  80.077 -10.842  1.00 40.84           C  
ATOM    633  H   LEU B 224     -18.814  84.018 -12.798  1.00 48.04           H  
ATOM    634  HA  LEU B 224     -19.568  81.768 -11.115  1.00 45.36           H  
ATOM    635  HB2 LEU B 224     -17.120  83.512 -11.418  1.00 42.52           H  
ATOM    636  HB3 LEU B 224     -17.316  82.666  -9.922  1.00 42.52           H  
ATOM    637  HG  LEU B 224     -17.235  81.293 -12.587  1.00 41.85           H  
ATOM    638 HD11 LEU B 224     -15.001  80.920 -12.288  1.00 39.28           H  
ATOM    639 HD12 LEU B 224     -15.072  82.390 -11.319  1.00 39.28           H  
ATOM    640 HD13 LEU B 224     -15.101  80.827 -10.538  1.00 39.28           H  
ATOM    641 HD21 LEU B 224     -16.794  79.351 -10.584  1.00 40.84           H  
ATOM    642 HD22 LEU B 224     -18.101  80.317  -9.922  1.00 40.84           H  
ATOM    643 HD23 LEU B 224     -18.267  79.569 -11.505  1.00 40.84           H  
ATOM    644  N   TRP B 225     -19.697  84.835  -9.895  1.00 45.02           N  
ATOM    645  CA  TRP B 225     -20.341  85.664  -8.878  1.00 44.65           C  
ATOM    646  C   TRP B 225     -21.839  85.371  -8.731  1.00 46.43           C  
ATOM    647  O   TRP B 225     -22.295  85.286  -7.598  1.00 46.33           O  
ATOM    648  CB  TRP B 225     -20.065  87.175  -9.080  1.00 43.12           C  
ATOM    649  CG  TRP B 225     -20.902  88.085  -8.219  1.00 44.60           C  
ATOM    650  CD1 TRP B 225     -22.115  88.580  -8.562  1.00 44.69           C  
ATOM    651  CD2 TRP B 225     -20.723  88.428  -6.811  1.00 45.87           C  
ATOM    652  CE2 TRP B 225     -21.900  89.094  -6.351  1.00 46.70           C  
ATOM    653  CE3 TRP B 225     -19.703  88.210  -5.858  1.00 46.19           C  
ATOM    654  NE1 TRP B 225     -22.707  89.169  -7.466  1.00 44.76           N  
ATOM    655  CZ2 TRP B 225     -22.062  89.497  -5.013  1.00 47.41           C  
ATOM    656  CZ3 TRP B 225     -19.859  88.590  -4.512  1.00 45.11           C  
ATOM    657  CH2 TRP B 225     -21.038  89.231  -4.087  1.00 44.98           C  
ATOM    658  H   TRP B 225     -19.270  85.327 -10.670  1.00 45.02           H  
ATOM    659  HA  TRP B 225     -19.908  85.388  -7.918  1.00 44.65           H  
ATOM    660  HB2 TRP B 225     -19.013  87.382  -8.891  1.00 43.12           H  
ATOM    661  HB3 TRP B 225     -20.249  87.451 -10.114  1.00 43.12           H  
ATOM    662  HD1 TRP B 225     -22.571  88.455  -9.532  1.00 44.69           H  
ATOM    663  HE1 TRP B 225     -23.638  89.561  -7.500  1.00 44.76           H  
ATOM    664  HE3 TRP B 225     -18.788  87.741  -6.171  1.00 46.19           H  
ATOM    665  HZ2 TRP B 225     -22.969  89.985  -4.692  1.00 47.41           H  
ATOM    666  HZ3 TRP B 225     -19.068  88.394  -3.803  1.00 45.11           H  
ATOM    667  HH2 TRP B 225     -21.153  89.522  -3.054  1.00 44.98           H  
ATOM    668  N   ASP B 226     -22.566  85.216  -9.849  1.00 48.18           N  
ATOM    669  CA  ASP B 226     -24.001  84.926  -9.848  1.00 49.47           C  
ATOM    670  C   ASP B 226     -24.357  83.587  -9.186  1.00 48.22           C  
ATOM    671  O   ASP B 226     -25.350  83.564  -8.464  1.00 49.07           O  
ATOM    672  CB  ASP B 226     -24.651  85.047 -11.248  1.00 53.41           C  
ATOM    673  CG  ASP B 226     -24.663  86.460 -11.862  1.00 55.48           C  
ATOM    674  OD1 ASP B 226     -24.833  86.526 -13.099  1.00 56.51           O  
ATOM    675  OD2 ASP B 226     -24.656  87.454 -11.100  1.00 53.39           O1-
ATOM    676  H   ASP B 226     -22.133  85.351 -10.753  1.00 48.18           H  
ATOM    677  HA  ASP B 226     -24.457  85.682  -9.206  1.00 49.47           H  
ATOM    678  HB2 ASP B 226     -24.121  84.387 -11.936  1.00 53.41           H  
ATOM    679  HB3 ASP B 226     -25.683  84.695 -11.212  1.00 53.41           H  
ATOM    680  N   LYS B 227     -23.531  82.539  -9.373  1.00 47.19           N  
ATOM    681  CA  LYS B 227     -23.662  81.255  -8.671  1.00 48.47           C  
ATOM    682  C   LYS B 227     -23.279  81.349  -7.186  1.00 47.02           C  
ATOM    683  O   LYS B 227     -23.986  80.795  -6.347  1.00 46.31           O  
ATOM    684  CB  LYS B 227     -22.796  80.173  -9.343  1.00 50.25           C  
ATOM    685  CG  LYS B 227     -23.270  79.769 -10.743  1.00 55.68           C  
ATOM    686  CD  LYS B 227     -22.433  78.605 -11.304  1.00 57.66           C  
ATOM    687  CE  LYS B 227     -22.735  78.266 -12.773  1.00 59.63           C  
ATOM    688  NZ  LYS B 227     -22.254  79.313 -13.696  1.00 60.82           N1+
ATOM    689  H   LYS B 227     -22.732  82.641  -9.983  1.00 47.19           H  
ATOM    690  HA  LYS B 227     -24.708  80.944  -8.727  1.00 48.47           H  
ATOM    691  HB2 LYS B 227     -21.755  80.497  -9.385  1.00 50.25           H  
ATOM    692  HB3 LYS B 227     -22.807  79.276  -8.721  1.00 50.25           H  
ATOM    693  HG2 LYS B 227     -24.320  79.476 -10.705  1.00 55.68           H  
ATOM    694  HG3 LYS B 227     -23.217  80.635 -11.402  1.00 55.68           H  
ATOM    695  HD2 LYS B 227     -21.369  78.816 -11.178  1.00 57.66           H  
ATOM    696  HD3 LYS B 227     -22.626  77.717 -10.700  1.00 57.66           H  
ATOM    697  HE2 LYS B 227     -22.242  77.331 -13.040  1.00 59.63           H  
ATOM    698  HE3 LYS B 227     -23.805  78.115 -12.918  1.00 59.63           H  
ATOM    699  HZ1 LYS B 227     -22.698  80.192 -13.472  1.00 60.82           H  
ATOM    700  HZ2 LYS B 227     -21.253  79.415 -13.603  1.00 60.82           H  
ATOM    701  HZ3 LYS B 227     -22.478  79.056 -14.647  1.00 60.82           H  
ATOM    702  N   PHE B 228     -22.164  82.038  -6.899  1.00 46.09           N  
ATOM    703  CA  PHE B 228     -21.624  82.248  -5.559  1.00 45.14           C  
ATOM    704  C   PHE B 228     -22.522  83.102  -4.651  1.00 45.70           C  
ATOM    705  O   PHE B 228     -22.677  82.768  -3.479  1.00 45.24           O  
ATOM    706  CB  PHE B 228     -20.191  82.797  -5.689  1.00 44.87           C  
ATOM    707  CG  PHE B 228     -19.534  83.304  -4.421  1.00 46.26           C  
ATOM    708  CD1 PHE B 228     -19.209  82.407  -3.385  1.00 47.41           C  
ATOM    709  CD2 PHE B 228     -19.302  84.682  -4.241  1.00 47.46           C  
ATOM    710  CE1 PHE B 228     -18.603  82.875  -2.227  1.00 45.55           C  
ATOM    711  CE2 PHE B 228     -18.666  85.127  -3.094  1.00 48.07           C  
ATOM    712  CZ  PHE B 228     -18.316  84.228  -2.096  1.00 46.97           C  
ATOM    713  H   PHE B 228     -21.629  82.443  -7.657  1.00 46.09           H  
ATOM    714  HA  PHE B 228     -21.550  81.268  -5.084  1.00 45.14           H  
ATOM    715  HB2 PHE B 228     -19.556  82.005  -6.087  1.00 44.87           H  
ATOM    716  HB3 PHE B 228     -20.167  83.598  -6.428  1.00 44.87           H  
ATOM    717  HD1 PHE B 228     -19.428  81.359  -3.498  1.00 47.41           H  
ATOM    718  HD2 PHE B 228     -19.586  85.389  -5.006  1.00 47.46           H  
ATOM    719  HE1 PHE B 228     -18.342  82.187  -1.437  1.00 45.55           H  
ATOM    720  HE2 PHE B 228     -18.439  86.177  -2.983  1.00 48.07           H  
ATOM    721  HZ  PHE B 228     -17.817  84.586  -1.211  1.00 46.97           H  
ATOM    722  N   SER B 229     -23.118  84.158  -5.225  1.00 45.50           N  
ATOM    723  CA  SER B 229     -24.095  85.042  -4.597  1.00 45.89           C  
ATOM    724  C   SER B 229     -25.422  84.325  -4.295  1.00 47.07           C  
ATOM    725  O   SER B 229     -26.022  84.591  -3.254  1.00 46.70           O  
ATOM    726  CB  SER B 229     -24.284  86.287  -5.495  1.00 46.56           C  
ATOM    727  OG  SER B 229     -25.210  87.222  -4.978  1.00 51.64           O  
ATOM    728  H   SER B 229     -22.896  84.379  -6.189  1.00 45.50           H  
ATOM    729  HA  SER B 229     -23.660  85.346  -3.648  1.00 45.89           H  
ATOM    730  HB2 SER B 229     -23.329  86.796  -5.621  1.00 46.56           H  
ATOM    731  HB3 SER B 229     -24.619  85.994  -6.491  1.00 46.56           H  
ATOM    732  HG  SER B 229     -26.094  86.854  -5.062  1.00 51.64           H  
ATOM    733  N   GLU B 230     -25.816  83.398  -5.186  1.00 49.06           N  
ATOM    734  CA  GLU B 230     -26.952  82.488  -5.034  1.00 49.75           C  
ATOM    735  C   GLU B 230     -26.750  81.548  -3.836  1.00 47.90           C  
ATOM    736  O   GLU B 230     -27.601  81.502  -2.948  1.00 48.58           O  
ATOM    737  CB  GLU B 230     -27.111  81.666  -6.340  1.00 54.22           C  
ATOM    738  CG  GLU B 230     -28.467  81.851  -7.065  1.00 62.39           C  
ATOM    739  CD  GLU B 230     -29.394  80.624  -7.119  1.00 68.28           C  
ATOM    740  OE1 GLU B 230     -30.452  80.763  -7.769  1.00 70.93           O  
ATOM    741  OE2 GLU B 230     -29.067  79.570  -6.529  1.00 71.44           O1-
ATOM    742  H   GLU B 230     -25.261  83.258  -6.019  1.00 49.06           H  
ATOM    743  HA  GLU B 230     -27.840  83.093  -4.844  1.00 49.75           H  
ATOM    744  HB2 GLU B 230     -26.336  81.939  -7.044  1.00 54.22           H  
ATOM    745  HB3 GLU B 230     -26.874  80.616  -6.172  1.00 54.22           H  
ATOM    746  HG2 GLU B 230     -29.027  82.686  -6.643  1.00 62.39           H  
ATOM    747  HG3 GLU B 230     -28.261  82.141  -8.097  1.00 62.39           H  
ATOM    748  N   LEU B 231     -25.605  80.845  -3.832  1.00 44.56           N  
ATOM    749  CA  LEU B 231     -25.201  79.900  -2.795  1.00 40.84           C  
ATOM    750  C   LEU B 231     -24.976  80.573  -1.430  1.00 40.28           C  
ATOM    751  O   LEU B 231     -25.304  79.957  -0.419  1.00 39.45           O  
ATOM    752  CB  LEU B 231     -23.942  79.137  -3.263  1.00 38.14           C  
ATOM    753  CG  LEU B 231     -24.189  78.110  -4.385  1.00 36.12           C  
ATOM    754  CD1 LEU B 231     -22.879  77.731  -5.105  1.00 32.97           C  
ATOM    755  CD2 LEU B 231     -24.946  76.877  -3.856  1.00 33.47           C  
ATOM    756  H   LEU B 231     -24.966  80.948  -4.609  1.00 44.56           H  
ATOM    757  HA  LEU B 231     -26.023  79.196  -2.663  1.00 40.84           H  
ATOM    758  HB2 LEU B 231     -23.190  79.865  -3.575  1.00 38.14           H  
ATOM    759  HB3 LEU B 231     -23.503  78.583  -2.438  1.00 38.14           H  
ATOM    760  HG  LEU B 231     -24.832  78.582  -5.126  1.00 36.12           H  
ATOM    761 HD11 LEU B 231     -22.901  78.080  -6.137  1.00 32.97           H  
ATOM    762 HD12 LEU B 231     -22.004  78.181  -4.637  1.00 32.97           H  
ATOM    763 HD13 LEU B 231     -22.709  76.655  -5.136  1.00 32.97           H  
ATOM    764 HD21 LEU B 231     -25.722  76.569  -4.556  1.00 33.47           H  
ATOM    765 HD22 LEU B 231     -24.285  76.029  -3.693  1.00 33.47           H  
ATOM    766 HD23 LEU B 231     -25.430  77.062  -2.900  1.00 33.47           H  
ATOM    767  N   SER B 232     -24.475  81.822  -1.421  1.00 40.09           N  
ATOM    768  CA  SER B 232     -24.322  82.652  -0.223  1.00 40.27           C  
ATOM    769  C   SER B 232     -25.669  82.996   0.424  1.00 41.51           C  
ATOM    770  O   SER B 232     -25.797  82.832   1.636  1.00 42.39           O  
ATOM    771  CB  SER B 232     -23.562  83.951  -0.549  1.00 37.96           C  
ATOM    772  OG  SER B 232     -22.185  83.732  -0.759  1.00 37.82           O  
ATOM    773  H   SER B 232     -24.200  82.250  -2.296  1.00 40.09           H  
ATOM    774  HA  SER B 232     -23.750  82.091   0.517  1.00 40.27           H  
ATOM    775  HB2 SER B 232     -23.987  84.448  -1.420  1.00 37.96           H  
ATOM    776  HB3 SER B 232     -23.641  84.645   0.287  1.00 37.96           H  
ATOM    777  HG  SER B 232     -22.072  83.350  -1.635  1.00 37.82           H  
ATOM    778  N   THR B 233     -26.650  83.426  -0.394  1.00 42.20           N  
ATOM    779  CA  THR B 233     -28.019  83.734   0.033  1.00 42.85           C  
ATOM    780  C   THR B 233     -28.721  82.514   0.660  1.00 41.79           C  
ATOM    781  O   THR B 233     -29.330  82.652   1.719  1.00 41.35           O  
ATOM    782  CB  THR B 233     -28.893  84.247  -1.148  1.00 42.28           C  
ATOM    783  CG2 THR B 233     -30.364  84.555  -0.808  1.00 40.79           C  
ATOM    784  OG1 THR B 233     -28.327  85.430  -1.672  1.00 43.37           O  
ATOM    785  H   THR B 233     -26.463  83.519  -1.383  1.00 42.20           H  
ATOM    786  HA  THR B 233     -27.960  84.519   0.791  1.00 42.85           H  
ATOM    787  HB  THR B 233     -28.881  83.516  -1.955  1.00 42.28           H  
ATOM    788  HG1 THR B 233     -27.491  85.212  -2.096  1.00 43.37           H  
ATOM    789 HG21 THR B 233     -30.867  85.028  -1.652  1.00 40.79           H  
ATOM    790 HG22 THR B 233     -30.927  83.653  -0.572  1.00 40.79           H  
ATOM    791 HG23 THR B 233     -30.441  85.231   0.043  1.00 40.79           H  
ATOM    792  N   LYS B 234     -28.569  81.340   0.024  1.00 42.59           N  
ATOM    793  CA  LYS B 234     -29.085  80.057   0.499  1.00 44.26           C  
ATOM    794  C   LYS B 234     -28.375  79.522   1.752  1.00 44.16           C  
ATOM    795  O   LYS B 234     -29.046  78.922   2.589  1.00 44.49           O  
ATOM    796  CB  LYS B 234     -29.105  79.062  -0.680  1.00 45.04           C  
ATOM    797  CG  LYS B 234     -30.321  79.335  -1.588  1.00 46.09           C  
ATOM    798  CD  LYS B 234     -30.165  78.978  -3.072  1.00 49.87           C  
ATOM    799  CE  LYS B 234     -29.933  77.491  -3.363  1.00 53.58           C  
ATOM    800  NZ  LYS B 234     -30.169  77.194  -4.786  1.00 56.30           N1+
ATOM    801  H   LYS B 234     -28.049  81.315  -0.843  1.00 42.59           H  
ATOM    802  HA  LYS B 234     -30.120  80.220   0.804  1.00 44.26           H  
ATOM    803  HB2 LYS B 234     -28.170  79.132  -1.240  1.00 45.04           H  
ATOM    804  HB3 LYS B 234     -29.171  78.033  -0.323  1.00 45.04           H  
ATOM    805  HG2 LYS B 234     -31.190  78.814  -1.184  1.00 46.09           H  
ATOM    806  HG3 LYS B 234     -30.579  80.393  -1.544  1.00 46.09           H  
ATOM    807  HD2 LYS B 234     -31.060  79.326  -3.592  1.00 49.87           H  
ATOM    808  HD3 LYS B 234     -29.344  79.559  -3.494  1.00 49.87           H  
ATOM    809  HE2 LYS B 234     -28.913  77.211  -3.095  1.00 53.58           H  
ATOM    810  HE3 LYS B 234     -30.605  76.871  -2.769  1.00 53.58           H  
ATOM    811  HZ1 LYS B 234     -29.614  77.823  -5.356  1.00 56.30           H  
ATOM    812  HZ2 LYS B 234     -29.891  76.241  -4.982  1.00 56.30           H  
ATOM    813  HZ3 LYS B 234     -31.144  77.324  -5.011  1.00 56.30           H  
ATOM    814  N   CYS B 235     -27.069  79.799   1.905  1.00 42.49           N  
ATOM    815  CA  CYS B 235     -26.304  79.456   3.105  1.00 42.34           C  
ATOM    816  C   CYS B 235     -26.658  80.363   4.302  1.00 43.08           C  
ATOM    817  O   CYS B 235     -26.618  79.887   5.433  1.00 44.26           O  
ATOM    818  CB  CYS B 235     -24.790  79.410   2.832  1.00 40.47           C  
ATOM    819  SG  CYS B 235     -23.896  78.643   4.216  1.00 39.43           S  
ATOM    820  H   CYS B 235     -26.570  80.297   1.180  1.00 42.49           H  
ATOM    821  HA  CYS B 235     -26.595  78.440   3.375  1.00 42.34           H  
ATOM    822  HB2 CYS B 235     -24.597  78.808   1.945  1.00 40.47           H  
ATOM    823  HB3 CYS B 235     -24.388  80.405   2.637  1.00 40.47           H  
ATOM    824  HG  CYS B 235     -24.112  79.634   5.085  1.00 39.43           H  
ATOM    825  N   ILE B 236     -27.038  81.624   4.037  1.00 42.40           N  
ATOM    826  CA  ILE B 236     -27.571  82.572   5.020  1.00 41.74           C  
ATOM    827  C   ILE B 236     -28.963  82.172   5.529  1.00 41.42           C  
ATOM    828  O   ILE B 236     -29.201  82.265   6.731  1.00 42.31           O  
ATOM    829  CB  ILE B 236     -27.593  84.018   4.449  1.00 41.59           C  
ATOM    830  CG1 ILE B 236     -26.164  84.583   4.482  1.00 40.26           C  
ATOM    831  CG2 ILE B 236     -28.579  85.014   5.100  1.00 41.33           C  
ATOM    832  CD1 ILE B 236     -25.907  85.690   3.460  1.00 42.74           C  
ATOM    833  H   ILE B 236     -27.012  81.953   3.081  1.00 42.40           H  
ATOM    834  HA  ILE B 236     -26.900  82.559   5.881  1.00 41.74           H  
ATOM    835  HB  ILE B 236     -27.881  83.946   3.401  1.00 41.59           H  
ATOM    836 HG12 ILE B 236     -25.916  84.929   5.486  1.00 40.26           H  
ATOM    837 HG13 ILE B 236     -25.464  83.780   4.262  1.00 40.26           H  
ATOM    838 HG21 ILE B 236     -28.454  86.015   4.689  1.00 41.33           H  
ATOM    839 HG22 ILE B 236     -29.618  84.742   4.917  1.00 41.33           H  
ATOM    840 HG23 ILE B 236     -28.428  85.070   6.179  1.00 41.33           H  
ATOM    841 HD11 ILE B 236     -25.581  86.605   3.957  1.00 42.74           H  
ATOM    842 HD12 ILE B 236     -25.122  85.394   2.763  1.00 42.74           H  
ATOM    843 HD13 ILE B 236     -26.795  85.926   2.873  1.00 42.74           H  
ATOM    844  N   ILE B 237     -29.828  81.686   4.620  1.00 40.99           N  
ATOM    845  CA  ILE B 237     -31.123  81.086   4.950  1.00 39.54           C  
ATOM    846  C   ILE B 237     -30.957  79.862   5.873  1.00 39.01           C  
ATOM    847  O   ILE B 237     -31.625  79.797   6.902  1.00 38.43           O  
ATOM    848  CB  ILE B 237     -31.943  80.721   3.671  1.00 38.81           C  
ATOM    849  CG1 ILE B 237     -32.376  81.991   2.898  1.00 37.55           C  
ATOM    850  CG2 ILE B 237     -33.171  79.819   3.931  1.00 38.17           C  
ATOM    851  CD1 ILE B 237     -32.654  81.774   1.403  1.00 37.03           C  
ATOM    852  H   ILE B 237     -29.564  81.668   3.644  1.00 40.99           H  
ATOM    853  HA  ILE B 237     -31.688  81.821   5.517  1.00 39.54           H  
ATOM    854  HB  ILE B 237     -31.281  80.164   3.009  1.00 38.81           H  
ATOM    855 HG12 ILE B 237     -33.266  82.418   3.352  1.00 37.55           H  
ATOM    856 HG13 ILE B 237     -31.611  82.761   2.985  1.00 37.55           H  
ATOM    857 HG21 ILE B 237     -33.765  79.668   3.031  1.00 38.17           H  
ATOM    858 HG22 ILE B 237     -32.879  78.825   4.269  1.00 38.17           H  
ATOM    859 HG23 ILE B 237     -33.828  80.252   4.686  1.00 38.17           H  
ATOM    860 HD11 ILE B 237     -33.338  82.535   1.027  1.00 37.03           H  
ATOM    861 HD12 ILE B 237     -31.740  81.846   0.818  1.00 37.03           H  
ATOM    862 HD13 ILE B 237     -33.099  80.801   1.198  1.00 37.03           H  
ATOM    863  N   LYS B 238     -29.999  78.985   5.534  1.00 38.59           N  
ATOM    864  CA  LYS B 238     -29.600  77.824   6.328  1.00 37.80           C  
ATOM    865  C   LYS B 238     -28.947  78.170   7.679  1.00 38.26           C  
ATOM    866  O   LYS B 238     -29.142  77.421   8.633  1.00 38.05           O  
ATOM    867  CB  LYS B 238     -28.670  76.938   5.477  1.00 38.10           C  
ATOM    868  CG  LYS B 238     -29.386  76.210   4.327  1.00 40.26           C  
ATOM    869  CD  LYS B 238     -30.199  74.996   4.798  1.00 41.49           C  
ATOM    870  CE  LYS B 238     -31.340  74.642   3.834  1.00 42.79           C  
ATOM    871  NZ  LYS B 238     -32.162  73.536   4.353  1.00 46.63           N1+
ATOM    872  H   LYS B 238     -29.492  79.121   4.670  1.00 38.59           H  
ATOM    873  HA  LYS B 238     -30.511  77.268   6.551  1.00 37.80           H  
ATOM    874  HB2 LYS B 238     -27.857  77.541   5.077  1.00 38.10           H  
ATOM    875  HB3 LYS B 238     -28.196  76.191   6.107  1.00 38.10           H  
ATOM    876  HG2 LYS B 238     -30.046  76.906   3.810  1.00 40.26           H  
ATOM    877  HG3 LYS B 238     -28.653  75.888   3.585  1.00 40.26           H  
ATOM    878  HD2 LYS B 238     -29.522  74.144   4.870  1.00 41.49           H  
ATOM    879  HD3 LYS B 238     -30.579  75.155   5.806  1.00 41.49           H  
ATOM    880  HE2 LYS B 238     -31.990  75.504   3.683  1.00 42.79           H  
ATOM    881  HE3 LYS B 238     -30.939  74.362   2.860  1.00 42.79           H  
ATOM    882  HZ1 LYS B 238     -32.574  73.829   5.231  1.00 46.63           H  
ATOM    883  HZ2 LYS B 238     -32.898  73.319   3.697  1.00 46.63           H  
ATOM    884  HZ3 LYS B 238     -31.589  72.718   4.506  1.00 46.63           H  
ATOM    885  N   THR B 239     -28.209  79.290   7.755  1.00 38.54           N  
ATOM    886  CA  THR B 239     -27.596  79.798   8.988  1.00 39.28           C  
ATOM    887  C   THR B 239     -28.646  80.367   9.965  1.00 41.32           C  
ATOM    888  O   THR B 239     -28.475  80.211  11.173  1.00 41.31           O  
ATOM    889  CB  THR B 239     -26.532  80.890   8.692  1.00 37.87           C  
ATOM    890  CG2 THR B 239     -25.955  81.636   9.910  1.00 36.64           C  
ATOM    891  OG1 THR B 239     -25.451  80.294   8.003  1.00 37.23           O  
ATOM    892  H   THR B 239     -28.071  79.849   6.925  1.00 38.54           H  
ATOM    893  HA  THR B 239     -27.091  78.964   9.478  1.00 39.28           H  
ATOM    894  HB  THR B 239     -26.957  81.635   8.021  1.00 37.87           H  
ATOM    895  HG1 THR B 239     -25.766  80.005   7.140  1.00 37.23           H  
ATOM    896 HG21 THR B 239     -25.089  82.236   9.627  1.00 36.64           H  
ATOM    897 HG22 THR B 239     -26.683  82.321  10.345  1.00 36.64           H  
ATOM    898 HG23 THR B 239     -25.645  80.943  10.691  1.00 36.64           H  
ATOM    899  N   VAL B 240     -29.728  80.967   9.439  1.00 42.41           N  
ATOM    900  CA  VAL B 240     -30.868  81.429  10.233  1.00 42.62           C  
ATOM    901  C   VAL B 240     -31.761  80.268  10.716  1.00 44.03           C  
ATOM    902  O   VAL B 240     -32.218  80.318  11.858  1.00 43.65           O  
ATOM    903  CB  VAL B 240     -31.694  82.520   9.491  1.00 39.71           C  
ATOM    904  CG1 VAL B 240     -33.064  82.847  10.124  1.00 37.87           C  
ATOM    905  CG2 VAL B 240     -30.863  83.816   9.365  1.00 40.37           C  
ATOM    906  H   VAL B 240     -29.804  81.080   8.436  1.00 42.41           H  
ATOM    907  HA  VAL B 240     -30.473  81.886  11.140  1.00 42.62           H  
ATOM    908  HB  VAL B 240     -31.897  82.173   8.477  1.00 39.71           H  
ATOM    909 HG11 VAL B 240     -33.529  83.707   9.642  1.00 37.87           H  
ATOM    910 HG12 VAL B 240     -33.767  82.019  10.031  1.00 37.87           H  
ATOM    911 HG13 VAL B 240     -32.958  83.083  11.183  1.00 37.87           H  
ATOM    912 HG21 VAL B 240     -31.463  84.669   9.055  1.00 40.37           H  
ATOM    913 HG22 VAL B 240     -30.408  84.095  10.311  1.00 40.37           H  
ATOM    914 HG23 VAL B 240     -30.051  83.708   8.649  1.00 40.37           H  
ATOM    915  N   GLU B 241     -31.930  79.217   9.892  1.00 45.72           N  
ATOM    916  CA  GLU B 241     -32.545  77.947  10.298  1.00 47.01           C  
ATOM    917  C   GLU B 241     -31.753  77.246  11.413  1.00 45.24           C  
ATOM    918  O   GLU B 241     -32.368  76.779  12.368  1.00 46.36           O  
ATOM    919  CB  GLU B 241     -32.692  77.001   9.093  1.00 51.94           C  
ATOM    920  CG  GLU B 241     -33.722  77.465   8.041  1.00 61.44           C  
ATOM    921  CD  GLU B 241     -33.742  76.629   6.750  1.00 65.38           C  
ATOM    922  OE1 GLU B 241     -33.114  75.546   6.715  1.00 67.82           O  
ATOM    923  OE2 GLU B 241     -34.407  77.086   5.796  1.00 67.27           O1-
ATOM    924  H   GLU B 241     -31.556  79.252   8.953  1.00 45.72           H  
ATOM    925  HA  GLU B 241     -33.541  78.166  10.687  1.00 47.01           H  
ATOM    926  HB2 GLU B 241     -31.718  76.887   8.615  1.00 51.94           H  
ATOM    927  HB3 GLU B 241     -32.965  76.004   9.443  1.00 51.94           H  
ATOM    928  HG2 GLU B 241     -34.719  77.424   8.483  1.00 61.44           H  
ATOM    929  HG3 GLU B 241     -33.559  78.508   7.781  1.00 61.44           H  
ATOM    930  N   PHE B 242     -30.413  77.235  11.282  1.00 41.97           N  
ATOM    931  CA  PHE B 242     -29.458  76.734  12.271  1.00 38.35           C  
ATOM    932  C   PHE B 242     -29.594  77.425  13.627  1.00 38.32           C  
ATOM    933  O   PHE B 242     -29.706  76.731  14.633  1.00 37.60           O  
ATOM    934  CB  PHE B 242     -28.018  76.825  11.719  1.00 36.03           C  
ATOM    935  CG  PHE B 242     -26.894  76.568  12.709  1.00 33.23           C  
ATOM    936  CD1 PHE B 242     -26.205  77.639  13.321  1.00 31.86           C  
ATOM    937  CD2 PHE B 242     -26.644  75.255  13.147  1.00 31.86           C  
ATOM    938  CE1 PHE B 242     -25.266  77.380  14.310  1.00 30.23           C  
ATOM    939  CE2 PHE B 242     -25.709  75.014  14.143  1.00 29.31           C  
ATOM    940  CZ  PHE B 242     -25.023  76.075  14.718  1.00 27.91           C  
ATOM    941  H   PHE B 242     -30.005  77.621  10.440  1.00 41.97           H  
ATOM    942  HA  PHE B 242     -29.683  75.677  12.431  1.00 38.35           H  
ATOM    943  HB2 PHE B 242     -27.919  76.112  10.908  1.00 36.03           H  
ATOM    944  HB3 PHE B 242     -27.849  77.794  11.262  1.00 36.03           H  
ATOM    945  HD1 PHE B 242     -26.412  78.659  13.031  1.00 31.86           H  
ATOM    946  HD2 PHE B 242     -27.197  74.443  12.711  1.00 31.86           H  
ATOM    947  HE1 PHE B 242     -24.739  78.197  14.781  1.00 30.23           H  
ATOM    948  HE2 PHE B 242     -25.527  74.006  14.484  1.00 29.31           H  
ATOM    949  HZ  PHE B 242     -24.316  75.886  15.507  1.00 27.91           H  
ATOM    950  N   ALA B 243     -29.623  78.769  13.595  1.00 39.08           N  
ATOM    951  CA  ALA B 243     -29.824  79.644  14.744  1.00 40.64           C  
ATOM    952  C   ALA B 243     -31.125  79.337  15.496  1.00 42.71           C  
ATOM    953  O   ALA B 243     -31.075  79.198  16.713  1.00 43.25           O  
ATOM    954  CB  ALA B 243     -29.784  81.105  14.280  1.00 38.62           C  
ATOM    955  H   ALA B 243     -29.509  79.238  12.706  1.00 39.08           H  
ATOM    956  HA  ALA B 243     -28.985  79.481  15.422  1.00 40.64           H  
ATOM    957  HB1 ALA B 243     -29.692  81.782  15.129  1.00 38.62           H  
ATOM    958  HB2 ALA B 243     -28.932  81.282  13.627  1.00 38.62           H  
ATOM    959  HB3 ALA B 243     -30.681  81.388  13.729  1.00 38.62           H  
ATOM    960  N   LYS B 244     -32.240  79.160  14.765  1.00 46.24           N  
ATOM    961  CA  LYS B 244     -33.531  78.747  15.323  1.00 48.35           C  
ATOM    962  C   LYS B 244     -33.518  77.358  15.997  1.00 48.95           C  
ATOM    963  O   LYS B 244     -34.274  77.167  16.949  1.00 51.19           O  
ATOM    964  CB  LYS B 244     -34.631  78.833  14.243  1.00 49.68           C  
ATOM    965  CG  LYS B 244     -35.037  80.273  13.878  1.00 52.50           C  
ATOM    966  CD  LYS B 244     -36.172  80.318  12.838  1.00 57.31           C  
ATOM    967  CE  LYS B 244     -36.573  81.756  12.471  1.00 61.37           C  
ATOM    968  NZ  LYS B 244     -37.690  81.816  11.510  1.00 64.16           N1+
ATOM    969  H   LYS B 244     -32.203  79.281  13.762  1.00 46.24           H  
ATOM    970  HA  LYS B 244     -33.774  79.470  16.104  1.00 48.35           H  
ATOM    971  HB2 LYS B 244     -34.325  78.290  13.349  1.00 49.68           H  
ATOM    972  HB3 LYS B 244     -35.527  78.327  14.607  1.00 49.68           H  
ATOM    973  HG2 LYS B 244     -35.353  80.800  14.779  1.00 52.50           H  
ATOM    974  HG3 LYS B 244     -34.174  80.819  13.500  1.00 52.50           H  
ATOM    975  HD2 LYS B 244     -35.856  79.782  11.942  1.00 57.31           H  
ATOM    976  HD3 LYS B 244     -37.037  79.781  13.231  1.00 57.31           H  
ATOM    977  HE2 LYS B 244     -36.867  82.299  13.369  1.00 61.37           H  
ATOM    978  HE3 LYS B 244     -35.719  82.268  12.031  1.00 61.37           H  
ATOM    979  HZ1 LYS B 244     -37.915  82.780  11.302  1.00 64.16           H  
ATOM    980  HZ2 LYS B 244     -37.434  81.345  10.654  1.00 64.16           H  
ATOM    981  HZ3 LYS B 244     -38.506  81.371  11.907  1.00 64.16           H  
ATOM    982  N   GLN B 245     -32.650  76.436  15.535  1.00 48.95           N  
ATOM    983  CA  GLN B 245     -32.458  75.116  16.150  1.00 49.51           C  
ATOM    984  C   GLN B 245     -31.595  75.146  17.424  1.00 48.64           C  
ATOM    985  O   GLN B 245     -31.683  74.193  18.199  1.00 47.99           O  
ATOM    986  CB  GLN B 245     -31.850  74.105  15.143  1.00 52.57           C  
ATOM    987  CG  GLN B 245     -32.643  73.773  13.860  1.00 58.93           C  
ATOM    988  CD  GLN B 245     -34.163  73.844  14.005  1.00 63.68           C  
ATOM    989  NE2 GLN B 245     -34.795  74.790  13.306  1.00 66.98           N  
ATOM    990  OE1 GLN B 245     -34.757  73.057  14.738  1.00 66.05           O  
ATOM    991  H   GLN B 245     -32.050  76.659  14.752  1.00 48.95           H  
ATOM    992  HA  GLN B 245     -33.431  74.743  16.471  1.00 49.51           H  
ATOM    993  HB2 GLN B 245     -30.856  74.435  14.849  1.00 52.57           H  
ATOM    994  HB3 GLN B 245     -31.694  73.161  15.667  1.00 52.57           H  
ATOM    995  HG2 GLN B 245     -32.326  74.436  13.060  1.00 58.93           H  
ATOM    996  HG3 GLN B 245     -32.373  72.773  13.517  1.00 58.93           H  
ATOM    997 HE21 GLN B 245     -34.269  75.429  12.726  1.00 66.98           H  
ATOM    998 HE22 GLN B 245     -35.798  74.876  13.364  1.00 66.98           H  
ATOM    999  N   LEU B 246     -30.789  76.206  17.635  1.00 48.17           N  
ATOM   1000  CA  LEU B 246     -29.961  76.363  18.835  1.00 47.18           C  
ATOM   1001  C   LEU B 246     -30.863  76.586  20.067  1.00 49.18           C  
ATOM   1002  O   LEU B 246     -31.689  77.501  20.029  1.00 50.71           O  
ATOM   1003  CB  LEU B 246     -28.994  77.557  18.682  1.00 44.28           C  
ATOM   1004  CG  LEU B 246     -27.956  77.410  17.555  1.00 41.10           C  
ATOM   1005  CD1 LEU B 246     -27.101  78.677  17.432  1.00 38.54           C  
ATOM   1006  CD2 LEU B 246     -27.084  76.154  17.697  1.00 38.59           C  
ATOM   1007  H   LEU B 246     -30.768  76.965  16.967  1.00 48.17           H  
ATOM   1008  HA  LEU B 246     -29.376  75.450  18.911  1.00 47.18           H  
ATOM   1009  HB2 LEU B 246     -29.560  78.475  18.543  1.00 44.28           H  
ATOM   1010  HB3 LEU B 246     -28.455  77.693  19.621  1.00 44.28           H  
ATOM   1011  HG  LEU B 246     -28.500  77.328  16.622  1.00 41.10           H  
ATOM   1012 HD11 LEU B 246     -26.779  78.817  16.401  1.00 38.54           H  
ATOM   1013 HD12 LEU B 246     -27.652  79.568  17.732  1.00 38.54           H  
ATOM   1014 HD13 LEU B 246     -26.213  78.623  18.058  1.00 38.54           H  
ATOM   1015 HD21 LEU B 246     -26.069  76.324  17.344  1.00 38.59           H  
ATOM   1016 HD22 LEU B 246     -27.019  75.842  18.737  1.00 38.59           H  
ATOM   1017 HD23 LEU B 246     -27.491  75.325  17.116  1.00 38.59           H  
ATOM   1018  N   PRO B 247     -30.731  75.729  21.107  1.00 49.68           N  
ATOM   1019  CA  PRO B 247     -31.628  75.756  22.274  1.00 48.38           C  
ATOM   1020  C   PRO B 247     -31.539  77.069  23.069  1.00 48.52           C  
ATOM   1021  O   PRO B 247     -30.473  77.395  23.588  1.00 47.75           O  
ATOM   1022  CB  PRO B 247     -31.206  74.527  23.097  1.00 47.25           C  
ATOM   1023  CG  PRO B 247     -29.771  74.250  22.691  1.00 47.97           C  
ATOM   1024  CD  PRO B 247     -29.726  74.670  21.232  1.00 50.04           C  
ATOM   1025  HA  PRO B 247     -32.657  75.615  21.937  1.00 48.38           H  
ATOM   1026  HB2 PRO B 247     -31.310  74.660  24.175  1.00 47.25           H  
ATOM   1027  HB3 PRO B 247     -31.829  73.678  22.815  1.00 47.25           H  
ATOM   1028  HG2 PRO B 247     -29.102  74.885  23.274  1.00 47.97           H  
ATOM   1029  HG3 PRO B 247     -29.481  73.210  22.839  1.00 47.97           H  
ATOM   1030  HD2 PRO B 247     -28.721  75.001  20.968  1.00 50.04           H  
ATOM   1031  HD3 PRO B 247     -30.004  73.838  20.584  1.00 50.04           H  
ATOM   1032  N   GLY B 248     -32.672  77.787  23.111  1.00 48.94           N  
ATOM   1033  CA  GLY B 248     -32.848  79.046  23.824  1.00 50.60           C  
ATOM   1034  C   GLY B 248     -32.691  80.273  22.912  1.00 52.18           C  
ATOM   1035  O   GLY B 248     -32.990  81.374  23.373  1.00 53.17           O  
ATOM   1036  H   GLY B 248     -33.491  77.438  22.629  1.00 48.94           H  
ATOM   1037  HA2 GLY B 248     -33.851  79.053  24.249  1.00 50.60           H  
ATOM   1038  HA3 GLY B 248     -32.162  79.125  24.669  1.00 50.60           H  
ATOM   1039  N   PHE B 249     -32.254  80.123  21.645  1.00 51.51           N  
ATOM   1040  CA  PHE B 249     -32.063  81.239  20.708  1.00 50.55           C  
ATOM   1041  C   PHE B 249     -33.370  81.962  20.349  1.00 51.14           C  
ATOM   1042  O   PHE B 249     -33.402  83.190  20.376  1.00 49.85           O  
ATOM   1043  CB  PHE B 249     -31.313  80.771  19.446  1.00 48.13           C  
ATOM   1044  CG  PHE B 249     -31.045  81.856  18.410  1.00 46.19           C  
ATOM   1045  CD1 PHE B 249     -29.934  82.710  18.569  1.00 45.13           C  
ATOM   1046  CD2 PHE B 249     -31.989  82.143  17.397  1.00 45.28           C  
ATOM   1047  CE1 PHE B 249     -29.749  83.779  17.704  1.00 44.31           C  
ATOM   1048  CE2 PHE B 249     -31.788  83.219  16.544  1.00 44.70           C  
ATOM   1049  CZ  PHE B 249     -30.673  84.032  16.699  1.00 44.97           C  
ATOM   1050  H   PHE B 249     -32.034  79.199  21.295  1.00 51.51           H  
ATOM   1051  HA  PHE B 249     -31.422  81.968  21.207  1.00 50.55           H  
ATOM   1052  HB2 PHE B 249     -30.351  80.350  19.742  1.00 48.13           H  
ATOM   1053  HB3 PHE B 249     -31.871  79.961  18.979  1.00 48.13           H  
ATOM   1054  HD1 PHE B 249     -29.230  82.536  19.367  1.00 45.13           H  
ATOM   1055  HD2 PHE B 249     -32.874  81.533  17.290  1.00 45.28           H  
ATOM   1056  HE1 PHE B 249     -28.890  84.424  17.818  1.00 44.31           H  
ATOM   1057  HE2 PHE B 249     -32.511  83.436  15.771  1.00 44.70           H  
ATOM   1058  HZ  PHE B 249     -30.528  84.879  16.048  1.00 44.97           H  
ATOM   1059  N   THR B 250     -34.425  81.187  20.053  1.00 51.85           N  
ATOM   1060  CA  THR B 250     -35.768  81.692  19.762  1.00 54.63           C  
ATOM   1061  C   THR B 250     -36.470  82.318  20.991  1.00 55.02           C  
ATOM   1062  O   THR B 250     -37.416  83.081  20.799  1.00 55.66           O  
ATOM   1063  CB  THR B 250     -36.675  80.569  19.198  1.00 54.95           C  
ATOM   1064  CG2 THR B 250     -36.151  79.991  17.876  1.00 56.15           C  
ATOM   1065  OG1 THR B 250     -36.838  79.513  20.130  1.00 59.08           O  
ATOM   1066  H   THR B 250     -34.323  80.182  20.055  1.00 51.85           H  
ATOM   1067  HA  THR B 250     -35.675  82.460  18.994  1.00 54.63           H  
ATOM   1068  HB  THR B 250     -37.667  80.979  19.003  1.00 54.95           H  
ATOM   1069  HG1 THR B 250     -37.385  79.832  20.853  1.00 59.08           H  
ATOM   1070 HG21 THR B 250     -36.840  79.253  17.464  1.00 56.15           H  
ATOM   1071 HG22 THR B 250     -36.022  80.775  17.131  1.00 56.15           H  
ATOM   1072 HG23 THR B 250     -35.188  79.501  18.015  1.00 56.15           H  
ATOM   1073  N   THR B 251     -35.985  82.023  22.212  1.00 55.75           N  
ATOM   1074  CA  THR B 251     -36.475  82.597  23.470  1.00 55.05           C  
ATOM   1075  C   THR B 251     -35.830  83.961  23.821  1.00 54.63           C  
ATOM   1076  O   THR B 251     -36.206  84.545  24.838  1.00 54.98           O  
ATOM   1077  CB  THR B 251     -36.324  81.609  24.665  1.00 54.55           C  
ATOM   1078  CG2 THR B 251     -36.700  80.157  24.328  1.00 52.70           C  
ATOM   1079  OG1 THR B 251     -35.065  81.654  25.313  1.00 54.99           O  
ATOM   1080  H   THR B 251     -35.189  81.406  22.288  1.00 55.75           H  
ATOM   1081  HA  THR B 251     -37.544  82.790  23.358  1.00 55.05           H  
ATOM   1082  HB  THR B 251     -37.033  81.934  25.428  1.00 54.55           H  
ATOM   1083  HG1 THR B 251     -34.380  81.429  24.673  1.00 54.99           H  
ATOM   1084 HG21 THR B 251     -36.662  79.527  25.218  1.00 52.70           H  
ATOM   1085 HG22 THR B 251     -37.712  80.098  23.925  1.00 52.70           H  
ATOM   1086 HG23 THR B 251     -36.024  79.726  23.591  1.00 52.70           H  
ATOM   1087  N   LEU B 252     -34.915  84.469  22.976  1.00 53.47           N  
ATOM   1088  CA  LEU B 252     -34.470  85.866  22.991  1.00 52.41           C  
ATOM   1089  C   LEU B 252     -35.494  86.766  22.290  1.00 51.18           C  
ATOM   1090  O   LEU B 252     -36.320  86.279  21.516  1.00 51.94           O  
ATOM   1091  CB  LEU B 252     -33.101  85.990  22.288  1.00 53.05           C  
ATOM   1092  CG  LEU B 252     -31.919  85.510  23.147  1.00 54.21           C  
ATOM   1093  CD1 LEU B 252     -30.697  85.199  22.266  1.00 53.08           C  
ATOM   1094  CD2 LEU B 252     -31.589  86.527  24.263  1.00 55.90           C  
ATOM   1095  H   LEU B 252     -34.631  83.927  22.170  1.00 53.47           H  
ATOM   1096  HA  LEU B 252     -34.375  86.211  24.020  1.00 52.41           H  
ATOM   1097  HB2 LEU B 252     -33.133  85.447  21.346  1.00 53.05           H  
ATOM   1098  HB3 LEU B 252     -32.905  87.023  22.001  1.00 53.05           H  
ATOM   1099  HG  LEU B 252     -32.206  84.573  23.625  1.00 54.21           H  
ATOM   1100 HD11 LEU B 252     -29.761  85.284  22.814  1.00 53.08           H  
ATOM   1101 HD12 LEU B 252     -30.749  84.180  21.884  1.00 53.08           H  
ATOM   1102 HD13 LEU B 252     -30.642  85.867  21.405  1.00 53.08           H  
ATOM   1103 HD21 LEU B 252     -31.603  86.042  25.240  1.00 55.90           H  
ATOM   1104 HD22 LEU B 252     -30.607  86.978  24.141  1.00 55.90           H  
ATOM   1105 HD23 LEU B 252     -32.303  87.351  24.303  1.00 55.90           H  
ATOM   1106  N   THR B 253     -35.375  88.081  22.533  1.00 49.76           N  
ATOM   1107  CA  THR B 253     -36.107  89.119  21.803  1.00 50.40           C  
ATOM   1108  C   THR B 253     -35.799  89.054  20.293  1.00 50.79           C  
ATOM   1109  O   THR B 253     -34.663  88.747  19.930  1.00 50.28           O  
ATOM   1110  CB  THR B 253     -35.799  90.550  22.350  1.00 49.34           C  
ATOM   1111  CG2 THR B 253     -35.456  90.601  23.845  1.00 49.65           C  
ATOM   1112  OG1 THR B 253     -34.846  91.302  21.622  1.00 49.71           O  
ATOM   1113  H   THR B 253     -34.662  88.411  23.167  1.00 49.76           H  
ATOM   1114  HA  THR B 253     -37.172  88.921  21.942  1.00 50.40           H  
ATOM   1115  HB  THR B 253     -36.724  91.116  22.237  1.00 49.34           H  
ATOM   1116  HG1 THR B 253     -34.745  92.156  22.060  1.00 49.71           H  
ATOM   1117 HG21 THR B 253     -35.424  91.623  24.218  1.00 49.65           H  
ATOM   1118 HG22 THR B 253     -36.195  90.062  24.438  1.00 49.65           H  
ATOM   1119 HG23 THR B 253     -34.479  90.158  24.034  1.00 49.65           H  
ATOM   1120  N   ILE B 254     -36.803  89.337  19.446  1.00 50.95           N  
ATOM   1121  CA  ILE B 254     -36.658  89.333  17.984  1.00 50.69           C  
ATOM   1122  C   ILE B 254     -35.587  90.325  17.477  1.00 50.34           C  
ATOM   1123  O   ILE B 254     -34.919  90.020  16.491  1.00 51.93           O  
ATOM   1124  CB  ILE B 254     -38.040  89.544  17.266  1.00 50.04           C  
ATOM   1125  CG1 ILE B 254     -38.475  88.263  16.516  1.00 49.83           C  
ATOM   1126  CG2 ILE B 254     -38.154  90.750  16.301  1.00 48.28           C  
ATOM   1127  CD1 ILE B 254     -38.852  87.092  17.438  1.00 49.90           C  
ATOM   1128  H   ILE B 254     -37.715  89.574  19.808  1.00 50.95           H  
ATOM   1129  HA  ILE B 254     -36.278  88.342  17.727  1.00 50.69           H  
ATOM   1130  HB  ILE B 254     -38.790  89.728  18.037  1.00 50.04           H  
ATOM   1131 HG12 ILE B 254     -39.350  88.484  15.904  1.00 49.83           H  
ATOM   1132 HG13 ILE B 254     -37.699  87.954  15.814  1.00 49.83           H  
ATOM   1133 HG21 ILE B 254     -39.169  90.845  15.915  1.00 48.28           H  
ATOM   1134 HG22 ILE B 254     -37.927  91.692  16.801  1.00 48.28           H  
ATOM   1135 HG23 ILE B 254     -37.494  90.650  15.440  1.00 48.28           H  
ATOM   1136 HD11 ILE B 254     -38.847  86.150  16.888  1.00 49.90           H  
ATOM   1137 HD12 ILE B 254     -38.161  86.988  18.274  1.00 49.90           H  
ATOM   1138 HD13 ILE B 254     -39.852  87.229  17.850  1.00 49.90           H  
ATOM   1139  N   ALA B 255     -35.405  91.449  18.195  1.00 49.69           N  
ATOM   1140  CA  ALA B 255     -34.339  92.417  17.959  1.00 49.36           C  
ATOM   1141  C   ALA B 255     -32.944  91.831  18.230  1.00 49.57           C  
ATOM   1142  O   ALA B 255     -32.068  92.006  17.386  1.00 47.98           O  
ATOM   1143  CB  ALA B 255     -34.587  93.669  18.809  1.00 50.30           C  
ATOM   1144  H   ALA B 255     -35.980  91.612  19.009  1.00 49.69           H  
ATOM   1145  HA  ALA B 255     -34.383  92.710  16.908  1.00 49.36           H  
ATOM   1146  HB1 ALA B 255     -33.826  94.428  18.628  1.00 50.30           H  
ATOM   1147  HB2 ALA B 255     -35.555  94.117  18.583  1.00 50.30           H  
ATOM   1148  HB3 ALA B 255     -34.570  93.434  19.872  1.00 50.30           H  
ATOM   1149  N   ASP B 256     -32.772  91.123  19.365  1.00 50.07           N  
ATOM   1150  CA  ASP B 256     -31.534  90.420  19.733  1.00 49.87           C  
ATOM   1151  C   ASP B 256     -31.176  89.304  18.751  1.00 49.33           C  
ATOM   1152  O   ASP B 256     -30.012  89.215  18.371  1.00 49.38           O  
ATOM   1153  CB  ASP B 256     -31.519  89.837  21.170  1.00 51.30           C  
ATOM   1154  CG  ASP B 256     -31.608  90.842  22.324  1.00 54.43           C  
ATOM   1155  OD1 ASP B 256     -31.719  90.364  23.473  1.00 54.26           O  
ATOM   1156  OD2 ASP B 256     -31.471  92.057  22.074  1.00 52.95           O1-
ATOM   1157  H   ASP B 256     -33.540  91.038  20.019  1.00 50.07           H  
ATOM   1158  HA  ASP B 256     -30.727  91.152  19.664  1.00 49.87           H  
ATOM   1159  HB2 ASP B 256     -32.360  89.151  21.282  1.00 51.30           H  
ATOM   1160  HB3 ASP B 256     -30.612  89.248  21.324  1.00 51.30           H  
ATOM   1161  N   GLN B 257     -32.174  88.508  18.329  1.00 48.23           N  
ATOM   1162  CA  GLN B 257     -32.013  87.469  17.312  1.00 48.19           C  
ATOM   1163  C   GLN B 257     -31.503  88.028  15.973  1.00 48.55           C  
ATOM   1164  O   GLN B 257     -30.556  87.471  15.420  1.00 49.02           O  
ATOM   1165  CB  GLN B 257     -33.334  86.714  17.095  1.00 47.46           C  
ATOM   1166  CG  GLN B 257     -33.800  85.843  18.269  1.00 49.80           C  
ATOM   1167  CD  GLN B 257     -35.106  85.125  17.921  1.00 52.21           C  
ATOM   1168  NE2 GLN B 257     -36.064  85.113  18.846  1.00 53.31           N  
ATOM   1169  OE1 GLN B 257     -35.250  84.574  16.831  1.00 53.05           O  
ATOM   1170  H   GLN B 257     -33.107  88.641  18.699  1.00 48.23           H  
ATOM   1171  HA  GLN B 257     -31.267  86.764  17.682  1.00 48.19           H  
ATOM   1172  HB2 GLN B 257     -34.123  87.422  16.837  1.00 47.46           H  
ATOM   1173  HB3 GLN B 257     -33.212  86.058  16.233  1.00 47.46           H  
ATOM   1174  HG2 GLN B 257     -33.043  85.094  18.501  1.00 49.80           H  
ATOM   1175  HG3 GLN B 257     -33.932  86.440  19.169  1.00 49.80           H  
ATOM   1176 HE21 GLN B 257     -35.932  85.572  19.740  1.00 53.31           H  
ATOM   1177 HE22 GLN B 257     -36.939  84.642  18.669  1.00 53.31           H  
ATOM   1178  N   ILE B 258     -32.116  89.136  15.510  1.00 47.87           N  
ATOM   1179  CA  ILE B 258     -31.728  89.869  14.303  1.00 47.05           C  
ATOM   1180  C   ILE B 258     -30.306  90.448  14.412  1.00 46.52           C  
ATOM   1181  O   ILE B 258     -29.521  90.252  13.489  1.00 47.72           O  
ATOM   1182  CB  ILE B 258     -32.762  90.987  13.926  1.00 47.83           C  
ATOM   1183  CG1 ILE B 258     -34.058  90.364  13.356  1.00 48.32           C  
ATOM   1184  CG2 ILE B 258     -32.248  92.061  12.940  1.00 45.55           C  
ATOM   1185  CD1 ILE B 258     -35.232  91.340  13.190  1.00 51.35           C  
ATOM   1186  H   ILE B 258     -32.891  89.526  16.031  1.00 47.87           H  
ATOM   1187  HA  ILE B 258     -31.703  89.149  13.484  1.00 47.05           H  
ATOM   1188  HB  ILE B 258     -33.033  91.505  14.847  1.00 47.83           H  
ATOM   1189 HG12 ILE B 258     -33.846  89.895  12.394  1.00 48.32           H  
ATOM   1190 HG13 ILE B 258     -34.401  89.567  14.007  1.00 48.32           H  
ATOM   1191 HG21 ILE B 258     -33.026  92.778  12.681  1.00 45.55           H  
ATOM   1192 HG22 ILE B 258     -31.433  92.649  13.361  1.00 45.55           H  
ATOM   1193 HG23 ILE B 258     -31.906  91.601  12.013  1.00 45.55           H  
ATOM   1194 HD11 ILE B 258     -36.182  90.836  13.374  1.00 51.35           H  
ATOM   1195 HD12 ILE B 258     -35.167  92.179  13.884  1.00 51.35           H  
ATOM   1196 HD13 ILE B 258     -35.272  91.738  12.178  1.00 51.35           H  
ATOM   1197  N   THR B 259     -29.989  91.104  15.542  1.00 45.33           N  
ATOM   1198  CA  THR B 259     -28.691  91.734  15.800  1.00 44.52           C  
ATOM   1199  C   THR B 259     -27.529  90.722  15.877  1.00 44.81           C  
ATOM   1200  O   THR B 259     -26.474  90.989  15.301  1.00 45.49           O  
ATOM   1201  CB  THR B 259     -28.709  92.579  17.102  1.00 44.45           C  
ATOM   1202  CG2 THR B 259     -27.394  93.301  17.445  1.00 42.29           C  
ATOM   1203  OG1 THR B 259     -29.702  93.578  16.991  1.00 45.74           O  
ATOM   1204  H   THR B 259     -30.688  91.212  16.266  1.00 45.33           H  
ATOM   1205  HA  THR B 259     -28.488  92.406  14.963  1.00 44.52           H  
ATOM   1206  HB  THR B 259     -28.990  91.943  17.943  1.00 44.45           H  
ATOM   1207  HG1 THR B 259     -30.568  93.166  17.088  1.00 45.74           H  
ATOM   1208 HG21 THR B 259     -27.531  93.957  18.304  1.00 42.29           H  
ATOM   1209 HG22 THR B 259     -26.592  92.607  17.694  1.00 42.29           H  
ATOM   1210 HG23 THR B 259     -27.056  93.921  16.615  1.00 42.29           H  
ATOM   1211  N   LEU B 260     -27.753  89.569  16.532  1.00 44.45           N  
ATOM   1212  CA  LEU B 260     -26.795  88.465  16.614  1.00 43.28           C  
ATOM   1213  C   LEU B 260     -26.530  87.814  15.246  1.00 43.08           C  
ATOM   1214  O   LEU B 260     -25.363  87.606  14.915  1.00 41.63           O  
ATOM   1215  CB  LEU B 260     -27.278  87.410  17.638  1.00 41.76           C  
ATOM   1216  CG  LEU B 260     -27.202  87.849  19.120  1.00 41.89           C  
ATOM   1217  CD1 LEU B 260     -28.009  86.895  20.029  1.00 40.15           C  
ATOM   1218  CD2 LEU B 260     -25.752  88.038  19.607  1.00 38.68           C  
ATOM   1219  H   LEU B 260     -28.644  89.419  16.990  1.00 44.45           H  
ATOM   1220  HA  LEU B 260     -25.847  88.885  16.951  1.00 43.28           H  
ATOM   1221  HB2 LEU B 260     -28.307  87.140  17.392  1.00 41.76           H  
ATOM   1222  HB3 LEU B 260     -26.703  86.489  17.529  1.00 41.76           H  
ATOM   1223  HG  LEU B 260     -27.671  88.829  19.198  1.00 41.89           H  
ATOM   1224 HD11 LEU B 260     -27.424  86.494  20.856  1.00 40.15           H  
ATOM   1225 HD12 LEU B 260     -28.859  87.419  20.467  1.00 40.15           H  
ATOM   1226 HD13 LEU B 260     -28.408  86.042  19.482  1.00 40.15           H  
ATOM   1227 HD21 LEU B 260     -25.624  89.011  20.082  1.00 38.68           H  
ATOM   1228 HD22 LEU B 260     -25.457  87.280  20.328  1.00 38.68           H  
ATOM   1229 HD23 LEU B 260     -25.027  87.979  18.798  1.00 38.68           H  
ATOM   1230  N   LEU B 261     -27.596  87.535  14.472  1.00 42.76           N  
ATOM   1231  CA  LEU B 261     -27.506  86.942  13.132  1.00 43.09           C  
ATOM   1232  C   LEU B 261     -26.860  87.871  12.093  1.00 43.28           C  
ATOM   1233  O   LEU B 261     -26.057  87.383  11.301  1.00 43.24           O  
ATOM   1234  CB  LEU B 261     -28.893  86.460  12.648  1.00 42.54           C  
ATOM   1235  CG  LEU B 261     -29.285  85.064  13.167  1.00 41.45           C  
ATOM   1236  CD1 LEU B 261     -30.786  84.776  12.953  1.00 39.82           C  
ATOM   1237  CD2 LEU B 261     -28.384  83.971  12.547  1.00 41.28           C  
ATOM   1238  H   LEU B 261     -28.529  87.733  14.811  1.00 42.76           H  
ATOM   1239  HA  LEU B 261     -26.843  86.079  13.214  1.00 43.09           H  
ATOM   1240  HB2 LEU B 261     -29.647  87.199  12.921  1.00 42.54           H  
ATOM   1241  HB3 LEU B 261     -28.914  86.406  11.559  1.00 42.54           H  
ATOM   1242  HG  LEU B 261     -29.113  85.057  14.243  1.00 41.45           H  
ATOM   1243 HD11 LEU B 261     -30.976  83.801  12.509  1.00 39.82           H  
ATOM   1244 HD12 LEU B 261     -31.309  84.773  13.907  1.00 39.82           H  
ATOM   1245 HD13 LEU B 261     -31.264  85.522  12.319  1.00 39.82           H  
ATOM   1246 HD21 LEU B 261     -28.940  83.204  12.015  1.00 41.28           H  
ATOM   1247 HD22 LEU B 261     -27.668  84.379  11.832  1.00 41.28           H  
ATOM   1248 HD23 LEU B 261     -27.809  83.461  13.315  1.00 41.28           H  
ATOM   1249  N   LYS B 262     -27.182  89.176  12.124  1.00 43.67           N  
ATOM   1250  CA  LYS B 262     -26.576  90.192  11.255  1.00 45.05           C  
ATOM   1251  C   LYS B 262     -25.074  90.385  11.506  1.00 44.69           C  
ATOM   1252  O   LYS B 262     -24.336  90.603  10.547  1.00 45.30           O  
ATOM   1253  CB  LYS B 262     -27.321  91.535  11.400  1.00 49.18           C  
ATOM   1254  CG  LYS B 262     -28.680  91.544  10.683  1.00 53.28           C  
ATOM   1255  CD  LYS B 262     -29.499  92.824  10.898  1.00 59.17           C  
ATOM   1256  CE  LYS B 262     -28.878  94.072  10.252  1.00 62.82           C  
ATOM   1257  NZ  LYS B 262     -29.838  95.187  10.195  1.00 65.85           N1+
ATOM   1258  H   LYS B 262     -27.869  89.507  12.789  1.00 43.67           H  
ATOM   1259  HA  LYS B 262     -26.688  89.846  10.226  1.00 45.05           H  
ATOM   1260  HB2 LYS B 262     -27.441  91.785  12.455  1.00 49.18           H  
ATOM   1261  HB3 LYS B 262     -26.717  92.333  10.966  1.00 49.18           H  
ATOM   1262  HG2 LYS B 262     -28.529  91.389   9.614  1.00 53.28           H  
ATOM   1263  HG3 LYS B 262     -29.275  90.697  11.015  1.00 53.28           H  
ATOM   1264  HD2 LYS B 262     -30.501  92.658  10.500  1.00 59.17           H  
ATOM   1265  HD3 LYS B 262     -29.615  92.993  11.968  1.00 59.17           H  
ATOM   1266  HE2 LYS B 262     -27.986  94.389  10.794  1.00 62.82           H  
ATOM   1267  HE3 LYS B 262     -28.572  93.850   9.229  1.00 62.82           H  
ATOM   1268  HZ1 LYS B 262     -30.121  95.453  11.130  1.00 65.85           H  
ATOM   1269  HZ2 LYS B 262     -29.409  95.983   9.746  1.00 65.85           H  
ATOM   1270  HZ3 LYS B 262     -30.658  94.909   9.675  1.00 65.85           H  
ATOM   1271  N   ALA B 263     -24.654  90.284  12.777  1.00 42.71           N  
ATOM   1272  CA  ALA B 263     -23.261  90.409  13.192  1.00 40.35           C  
ATOM   1273  C   ALA B 263     -22.410  89.161  12.908  1.00 38.97           C  
ATOM   1274  O   ALA B 263     -21.199  89.312  12.761  1.00 38.04           O  
ATOM   1275  CB  ALA B 263     -23.231  90.732  14.689  1.00 37.11           C  
ATOM   1276  H   ALA B 263     -25.326  90.110  13.512  1.00 42.71           H  
ATOM   1277  HA  ALA B 263     -22.812  91.248  12.658  1.00 40.35           H  
ATOM   1278  HB1 ALA B 263     -22.208  90.819  15.056  1.00 37.11           H  
ATOM   1279  HB2 ALA B 263     -23.734  91.675  14.901  1.00 37.11           H  
ATOM   1280  HB3 ALA B 263     -23.729  89.951  15.265  1.00 37.11           H  
ATOM   1281  N   ALA B 264     -23.035  87.970  12.862  1.00 39.21           N  
ATOM   1282  CA  ALA B 264     -22.343  86.680  12.809  1.00 40.46           C  
ATOM   1283  C   ALA B 264     -22.478  85.926  11.478  1.00 42.25           C  
ATOM   1284  O   ALA B 264     -21.853  84.874  11.358  1.00 42.02           O  
ATOM   1285  CB  ALA B 264     -22.874  85.798  13.943  1.00 42.89           C  
ATOM   1286  H   ALA B 264     -24.037  87.933  12.988  1.00 39.21           H  
ATOM   1287  HA  ALA B 264     -21.278  86.819  12.988  1.00 40.46           H  
ATOM   1288  HB1 ALA B 264     -22.259  84.906  14.068  1.00 42.89           H  
ATOM   1289  HB2 ALA B 264     -22.867  86.330  14.890  1.00 42.89           H  
ATOM   1290  HB3 ALA B 264     -23.899  85.480  13.754  1.00 42.89           H  
ATOM   1291  N   CYS B 265     -23.283  86.425  10.522  1.00 44.09           N  
ATOM   1292  CA  CYS B 265     -23.566  85.746   9.251  1.00 45.13           C  
ATOM   1293  C   CYS B 265     -22.316  85.487   8.398  1.00 43.44           C  
ATOM   1294  O   CYS B 265     -22.123  84.342   7.996  1.00 44.66           O  
ATOM   1295  CB  CYS B 265     -24.663  86.441   8.414  1.00 48.94           C  
ATOM   1296  SG  CYS B 265     -26.248  85.588   8.651  1.00 63.06           S  
ATOM   1297  H   CYS B 265     -23.777  87.291  10.687  1.00 44.09           H  
ATOM   1298  HA  CYS B 265     -23.931  84.754   9.527  1.00 45.13           H  
ATOM   1299  HB2 CYS B 265     -24.762  87.495   8.677  1.00 48.94           H  
ATOM   1300  HB3 CYS B 265     -24.445  86.404   7.346  1.00 48.94           H  
ATOM   1301  HG  CYS B 265     -26.432  86.004   9.908  1.00 63.06           H  
ATOM   1302  N   LEU B 266     -21.478  86.517   8.172  1.00 39.80           N  
ATOM   1303  CA  LEU B 266     -20.219  86.382   7.432  1.00 40.02           C  
ATOM   1304  C   LEU B 266     -19.198  85.494   8.163  1.00 40.01           C  
ATOM   1305  O   LEU B 266     -18.556  84.691   7.492  1.00 40.70           O  
ATOM   1306  CB  LEU B 266     -19.607  87.762   7.083  1.00 40.40           C  
ATOM   1307  CG  LEU B 266     -19.531  88.095   5.575  1.00 39.56           C  
ATOM   1308  CD1 LEU B 266     -18.817  89.445   5.370  1.00 40.19           C  
ATOM   1309  CD2 LEU B 266     -18.897  86.979   4.713  1.00 39.11           C  
ATOM   1310  H   LEU B 266     -21.699  87.437   8.532  1.00 39.80           H  
ATOM   1311  HA  LEU B 266     -20.479  85.873   6.504  1.00 40.02           H  
ATOM   1312  HB2 LEU B 266     -20.165  88.554   7.580  1.00 40.40           H  
ATOM   1313  HB3 LEU B 266     -18.597  87.838   7.486  1.00 40.40           H  
ATOM   1314  HG  LEU B 266     -20.558  88.220   5.231  1.00 39.56           H  
ATOM   1315 HD11 LEU B 266     -19.357  90.068   4.658  1.00 40.19           H  
ATOM   1316 HD12 LEU B 266     -18.733  90.015   6.296  1.00 40.19           H  
ATOM   1317 HD13 LEU B 266     -17.806  89.316   4.990  1.00 40.19           H  
ATOM   1318 HD21 LEU B 266     -18.131  87.349   4.034  1.00 39.11           H  
ATOM   1319 HD22 LEU B 266     -18.428  86.207   5.316  1.00 39.11           H  
ATOM   1320 HD23 LEU B 266     -19.651  86.486   4.099  1.00 39.11           H  
ATOM   1321  N   ASP B 267     -19.098  85.610   9.503  1.00 39.86           N  
ATOM   1322  CA  ASP B 267     -18.275  84.734  10.351  1.00 37.61           C  
ATOM   1323  C   ASP B 267     -18.606  83.247  10.153  1.00 34.72           C  
ATOM   1324  O   ASP B 267     -17.704  82.460   9.876  1.00 31.63           O  
ATOM   1325  CB  ASP B 267     -18.354  85.035  11.866  1.00 39.46           C  
ATOM   1326  CG  ASP B 267     -17.944  86.444  12.296  1.00 42.73           C  
ATOM   1327  OD1 ASP B 267     -18.805  87.347  12.251  1.00 46.38           O  
ATOM   1328  OD2 ASP B 267     -16.735  86.632  12.539  1.00 45.24           O1-
ATOM   1329  H   ASP B 267     -19.657  86.297   9.987  1.00 39.86           H  
ATOM   1330  HA  ASP B 267     -17.239  84.882  10.039  1.00 37.61           H  
ATOM   1331  HB2 ASP B 267     -19.369  84.868  12.227  1.00 39.46           H  
ATOM   1332  HB3 ASP B 267     -17.720  84.327  12.401  1.00 39.46           H  
ATOM   1333  N   ILE B 268     -19.898  82.906  10.270  1.00 33.09           N  
ATOM   1334  CA  ILE B 268     -20.413  81.548  10.125  1.00 33.98           C  
ATOM   1335  C   ILE B 268     -20.281  81.011   8.689  1.00 33.30           C  
ATOM   1336  O   ILE B 268     -19.922  79.849   8.541  1.00 33.27           O  
ATOM   1337  CB  ILE B 268     -21.887  81.442  10.614  1.00 34.48           C  
ATOM   1338  CG1 ILE B 268     -21.965  81.672  12.141  1.00 36.44           C  
ATOM   1339  CG2 ILE B 268     -22.604  80.122  10.254  1.00 35.59           C  
ATOM   1340  CD1 ILE B 268     -23.354  82.111  12.624  1.00 37.50           C  
ATOM   1341  H   ILE B 268     -20.580  83.620  10.497  1.00 33.09           H  
ATOM   1342  HA  ILE B 268     -19.806  80.905  10.767  1.00 33.98           H  
ATOM   1343  HB  ILE B 268     -22.441  82.250  10.132  1.00 34.48           H  
ATOM   1344 HG12 ILE B 268     -21.662  80.763  12.665  1.00 36.44           H  
ATOM   1345 HG13 ILE B 268     -21.251  82.433  12.456  1.00 36.44           H  
ATOM   1346 HG21 ILE B 268     -23.560  80.028  10.766  1.00 35.59           H  
ATOM   1347 HG22 ILE B 268     -22.818  80.064   9.188  1.00 35.59           H  
ATOM   1348 HG23 ILE B 268     -22.005  79.254  10.533  1.00 35.59           H  
ATOM   1349 HD11 ILE B 268     -23.265  82.855  13.413  1.00 37.50           H  
ATOM   1350 HD12 ILE B 268     -23.942  82.565  11.827  1.00 37.50           H  
ATOM   1351 HD13 ILE B 268     -23.919  81.267  13.020  1.00 37.50           H  
ATOM   1352  N   LEU B 269     -20.507  81.860   7.672  1.00 32.40           N  
ATOM   1353  CA  LEU B 269     -20.324  81.533   6.254  1.00 32.15           C  
ATOM   1354  C   LEU B 269     -18.854  81.224   5.925  1.00 31.40           C  
ATOM   1355  O   LEU B 269     -18.588  80.180   5.332  1.00 32.13           O  
ATOM   1356  CB  LEU B 269     -20.869  82.683   5.375  1.00 32.48           C  
ATOM   1357  CG  LEU B 269     -22.299  82.483   4.822  1.00 33.14           C  
ATOM   1358  CD1 LEU B 269     -23.370  82.171   5.891  1.00 32.92           C  
ATOM   1359  CD2 LEU B 269     -22.690  83.674   3.926  1.00 31.62           C  
ATOM   1360  H   LEU B 269     -20.810  82.805   7.872  1.00 32.40           H  
ATOM   1361  HA  LEU B 269     -20.899  80.631   6.039  1.00 32.15           H  
ATOM   1362  HB2 LEU B 269     -20.805  83.628   5.911  1.00 32.48           H  
ATOM   1363  HB3 LEU B 269     -20.214  82.823   4.518  1.00 32.48           H  
ATOM   1364  HG  LEU B 269     -22.248  81.610   4.170  1.00 33.14           H  
ATOM   1365 HD11 LEU B 269     -24.149  82.930   5.937  1.00 32.92           H  
ATOM   1366 HD12 LEU B 269     -23.864  81.224   5.678  1.00 32.92           H  
ATOM   1367 HD13 LEU B 269     -22.965  82.091   6.896  1.00 32.92           H  
ATOM   1368 HD21 LEU B 269     -23.300  83.344   3.084  1.00 31.62           H  
ATOM   1369 HD22 LEU B 269     -23.247  84.430   4.476  1.00 31.62           H  
ATOM   1370 HD23 LEU B 269     -21.816  84.175   3.508  1.00 31.62           H  
ATOM   1371  N   ILE B 270     -17.928  82.102   6.352  1.00 28.59           N  
ATOM   1372  CA  ILE B 270     -16.482  81.919   6.195  1.00 27.91           C  
ATOM   1373  C   ILE B 270     -15.969  80.660   6.922  1.00 28.54           C  
ATOM   1374  O   ILE B 270     -15.173  79.932   6.335  1.00 31.40           O  
ATOM   1375  CB  ILE B 270     -15.668  83.171   6.645  1.00 27.18           C  
ATOM   1376  CG1 ILE B 270     -15.922  84.363   5.691  1.00 25.64           C  
ATOM   1377  CG2 ILE B 270     -14.141  82.945   6.782  1.00 22.16           C  
ATOM   1378  CD1 ILE B 270     -15.630  85.741   6.309  1.00 24.95           C  
ATOM   1379  H   ILE B 270     -18.221  82.943   6.834  1.00 28.59           H  
ATOM   1380  HA  ILE B 270     -16.297  81.783   5.128  1.00 27.91           H  
ATOM   1381  HB  ILE B 270     -16.046  83.459   7.628  1.00 27.18           H  
ATOM   1382 HG12 ILE B 270     -15.332  84.237   4.782  1.00 25.64           H  
ATOM   1383 HG13 ILE B 270     -16.959  84.359   5.357  1.00 25.64           H  
ATOM   1384 HG21 ILE B 270     -13.629  83.856   7.086  1.00 22.16           H  
ATOM   1385 HG22 ILE B 270     -13.887  82.200   7.535  1.00 22.16           H  
ATOM   1386 HG23 ILE B 270     -13.705  82.623   5.836  1.00 22.16           H  
ATOM   1387 HD11 ILE B 270     -16.542  86.219   6.663  1.00 24.95           H  
ATOM   1388 HD12 ILE B 270     -14.957  85.682   7.164  1.00 24.95           H  
ATOM   1389 HD13 ILE B 270     -15.181  86.410   5.575  1.00 24.95           H  
ATOM   1390  N   LEU B 271     -16.470  80.391   8.141  1.00 27.20           N  
ATOM   1391  CA  LEU B 271     -16.193  79.167   8.899  1.00 24.56           C  
ATOM   1392  C   LEU B 271     -16.664  77.913   8.148  1.00 24.14           C  
ATOM   1393  O   LEU B 271     -15.855  77.018   7.924  1.00 23.63           O  
ATOM   1394  CB  LEU B 271     -16.814  79.274  10.313  1.00 26.08           C  
ATOM   1395  CG  LEU B 271     -16.647  78.040  11.236  1.00 27.74           C  
ATOM   1396  CD1 LEU B 271     -15.176  77.610  11.415  1.00 24.74           C  
ATOM   1397  CD2 LEU B 271     -17.338  78.274  12.593  1.00 27.43           C  
ATOM   1398  H   LEU B 271     -17.111  81.046   8.571  1.00 27.20           H  
ATOM   1399  HA  LEU B 271     -15.109  79.102   9.005  1.00 24.56           H  
ATOM   1400  HB2 LEU B 271     -16.388  80.141  10.810  1.00 26.08           H  
ATOM   1401  HB3 LEU B 271     -17.878  79.491  10.215  1.00 26.08           H  
ATOM   1402  HG  LEU B 271     -17.176  77.207  10.773  1.00 27.74           H  
ATOM   1403 HD11 LEU B 271     -14.939  77.361  12.450  1.00 24.74           H  
ATOM   1404 HD12 LEU B 271     -14.965  76.721  10.820  1.00 24.74           H  
ATOM   1405 HD13 LEU B 271     -14.477  78.388  11.107  1.00 24.74           H  
ATOM   1406 HD21 LEU B 271     -17.832  77.366  12.940  1.00 27.43           H  
ATOM   1407 HD22 LEU B 271     -16.629  78.577  13.363  1.00 27.43           H  
ATOM   1408 HD23 LEU B 271     -18.095  79.056  12.537  1.00 27.43           H  
ATOM   1409  N   ARG B 272     -17.943  77.914   7.737  1.00 25.44           N  
ATOM   1410  CA  ARG B 272     -18.619  76.868   6.974  1.00 26.20           C  
ATOM   1411  C   ARG B 272     -17.880  76.477   5.688  1.00 27.72           C  
ATOM   1412  O   ARG B 272     -17.524  75.306   5.560  1.00 26.87           O  
ATOM   1413  CB  ARG B 272     -20.055  77.323   6.662  1.00 27.42           C  
ATOM   1414  CG  ARG B 272     -21.041  76.993   7.788  1.00 26.82           C  
ATOM   1415  CD  ARG B 272     -22.453  77.499   7.474  1.00 27.40           C  
ATOM   1416  NE  ARG B 272     -23.407  77.040   8.492  1.00 31.26           N  
ATOM   1417  CZ  ARG B 272     -24.686  76.664   8.332  1.00 31.97           C  
ATOM   1418  NH1 ARG B 272     -25.320  76.729   7.153  1.00 31.50           N  
ATOM   1419  NH2 ARG B 272     -25.335  76.197   9.402  1.00 32.99           N1+
ATOM   1420  H   ARG B 272     -18.519  78.714   7.967  1.00 25.44           H  
ATOM   1421  HA  ARG B 272     -18.658  75.970   7.594  1.00 26.20           H  
ATOM   1422  HB2 ARG B 272     -20.084  78.384   6.426  1.00 27.42           H  
ATOM   1423  HB3 ARG B 272     -20.409  76.851   5.752  1.00 27.42           H  
ATOM   1424  HG2 ARG B 272     -21.050  75.923   8.005  1.00 26.82           H  
ATOM   1425  HG3 ARG B 272     -20.685  77.471   8.700  1.00 26.82           H  
ATOM   1426  HD2 ARG B 272     -22.460  78.587   7.510  1.00 27.40           H  
ATOM   1427  HD3 ARG B 272     -22.741  77.223   6.462  1.00 27.40           H  
ATOM   1428  HE  ARG B 272     -23.027  76.965   9.428  1.00 31.26           H  
ATOM   1429 HH11 ARG B 272     -24.841  77.098   6.344  1.00 31.50           H  
ATOM   1430 HH12 ARG B 272     -26.264  76.383   7.056  1.00 31.50           H  
ATOM   1431 HH21 ARG B 272     -24.859  76.146  10.293  1.00 32.99           H  
ATOM   1432 HH22 ARG B 272     -26.272  75.821   9.324  1.00 32.99           H  
ATOM   1433  N   ILE B 273     -17.645  77.436   4.775  1.00 27.96           N  
ATOM   1434  CA  ILE B 273     -16.968  77.174   3.500  1.00 28.48           C  
ATOM   1435  C   ILE B 273     -15.521  76.664   3.695  1.00 29.25           C  
ATOM   1436  O   ILE B 273     -15.088  75.806   2.930  1.00 30.73           O  
ATOM   1437  CB  ILE B 273     -16.994  78.424   2.560  1.00 27.11           C  
ATOM   1438  CG1 ILE B 273     -16.797  78.108   1.060  1.00 26.07           C  
ATOM   1439  CG2 ILE B 273     -16.009  79.540   2.962  1.00 25.06           C  
ATOM   1440  CD1 ILE B 273     -17.699  76.999   0.501  1.00 21.33           C  
ATOM   1441  H   ILE B 273     -17.948  78.388   4.944  1.00 27.96           H  
ATOM   1442  HA  ILE B 273     -17.532  76.365   3.034  1.00 28.48           H  
ATOM   1443  HB  ILE B 273     -17.992  78.853   2.647  1.00 27.11           H  
ATOM   1444 HG12 ILE B 273     -16.972  79.014   0.478  1.00 26.07           H  
ATOM   1445 HG13 ILE B 273     -15.759  77.845   0.875  1.00 26.07           H  
ATOM   1446 HG21 ILE B 273     -16.136  80.422   2.336  1.00 25.06           H  
ATOM   1447 HG22 ILE B 273     -16.180  79.842   3.990  1.00 25.06           H  
ATOM   1448 HG23 ILE B 273     -14.967  79.238   2.865  1.00 25.06           H  
ATOM   1449 HD11 ILE B 273     -17.766  77.061  -0.585  1.00 21.33           H  
ATOM   1450 HD12 ILE B 273     -17.300  76.015   0.744  1.00 21.33           H  
ATOM   1451 HD13 ILE B 273     -18.713  77.065   0.899  1.00 21.33           H  
ATOM   1452  N   CYS B 274     -14.839  77.127   4.759  1.00 30.21           N  
ATOM   1453  CA  CYS B 274     -13.496  76.694   5.151  1.00 29.66           C  
ATOM   1454  C   CYS B 274     -13.432  75.254   5.696  1.00 29.45           C  
ATOM   1455  O   CYS B 274     -12.396  74.620   5.503  1.00 30.20           O  
ATOM   1456  CB  CYS B 274     -12.853  77.668   6.150  1.00 28.81           C  
ATOM   1457  SG  CYS B 274     -12.368  79.176   5.276  1.00 30.51           S  
ATOM   1458  H   CYS B 274     -15.269  77.819   5.357  1.00 30.21           H  
ATOM   1459  HA  CYS B 274     -12.884  76.695   4.246  1.00 29.66           H  
ATOM   1460  HB2 CYS B 274     -13.530  77.915   6.967  1.00 28.81           H  
ATOM   1461  HB3 CYS B 274     -11.962  77.241   6.603  1.00 28.81           H  
ATOM   1462  HG  CYS B 274     -13.608  79.666   5.168  1.00 30.51           H  
ATOM   1463  N   THR B 275     -14.515  74.731   6.307  1.00 28.27           N  
ATOM   1464  CA  THR B 275     -14.627  73.310   6.690  1.00 29.81           C  
ATOM   1465  C   THR B 275     -14.949  72.371   5.499  1.00 31.76           C  
ATOM   1466  O   THR B 275     -15.019  71.158   5.700  1.00 34.74           O  
ATOM   1467  CB  THR B 275     -15.664  73.053   7.824  1.00 28.24           C  
ATOM   1468  CG2 THR B 275     -15.432  73.873   9.099  1.00 28.53           C  
ATOM   1469  OG1 THR B 275     -17.011  73.167   7.398  1.00 29.54           O  
ATOM   1470  H   THR B 275     -15.335  75.305   6.454  1.00 28.27           H  
ATOM   1471  HA  THR B 275     -13.656  72.991   7.075  1.00 29.81           H  
ATOM   1472  HB  THR B 275     -15.549  72.011   8.128  1.00 28.24           H  
ATOM   1473  HG1 THR B 275     -17.149  74.046   7.032  1.00 29.54           H  
ATOM   1474 HG21 THR B 275     -15.946  73.416   9.943  1.00 28.53           H  
ATOM   1475 HG22 THR B 275     -14.373  73.920   9.355  1.00 28.53           H  
ATOM   1476 HG23 THR B 275     -15.806  74.886   9.012  1.00 28.53           H  
ATOM   1477  N   ARG B 276     -15.093  72.927   4.285  1.00 32.11           N  
ATOM   1478  CA  ARG B 276     -15.257  72.187   3.032  1.00 30.93           C  
ATOM   1479  C   ARG B 276     -14.010  72.274   2.146  1.00 31.59           C  
ATOM   1480  O   ARG B 276     -14.106  72.040   0.941  1.00 32.34           O  
ATOM   1481  CB  ARG B 276     -16.475  72.730   2.285  1.00 30.18           C  
ATOM   1482  CG  ARG B 276     -17.798  72.531   3.023  1.00 27.93           C  
ATOM   1483  CD  ARG B 276     -18.608  71.367   2.430  1.00 28.46           C  
ATOM   1484  NE  ARG B 276     -19.995  71.369   2.896  1.00 28.47           N  
ATOM   1485  CZ  ARG B 276     -20.936  72.267   2.563  1.00 28.19           C  
ATOM   1486  NH1 ARG B 276     -20.673  73.319   1.782  1.00 27.72           N  
ATOM   1487  NH2 ARG B 276     -22.175  72.108   3.025  1.00 25.14           N1+
ATOM   1488  H   ARG B 276     -15.031  73.932   4.194  1.00 32.11           H  
ATOM   1489  HA  ARG B 276     -15.420  71.128   3.227  1.00 30.93           H  
ATOM   1490  HB2 ARG B 276     -16.343  73.790   2.073  1.00 30.18           H  
ATOM   1491  HB3 ARG B 276     -16.545  72.257   1.308  1.00 30.18           H  
ATOM   1492  HG2 ARG B 276     -17.589  72.288   4.065  1.00 27.93           H  
ATOM   1493  HG3 ARG B 276     -18.348  73.466   3.057  1.00 27.93           H  
ATOM   1494  HD2 ARG B 276     -18.540  71.287   1.344  1.00 28.46           H  
ATOM   1495  HD3 ARG B 276     -18.205  70.439   2.829  1.00 28.46           H  
ATOM   1496  HE  ARG B 276     -20.260  70.618   3.522  1.00 28.47           H  
ATOM   1497 HH11 ARG B 276     -19.750  73.434   1.383  1.00 27.72           H  
ATOM   1498 HH12 ARG B 276     -21.373  74.032   1.612  1.00 27.72           H  
ATOM   1499 HH21 ARG B 276     -22.386  71.319   3.623  1.00 25.14           H  
ATOM   1500 HH22 ARG B 276     -22.905  72.769   2.785  1.00 25.14           H  
ATOM   1501  N   TYR B 277     -12.859  72.599   2.747  1.00 30.59           N  
ATOM   1502  CA  TYR B 277     -11.589  72.699   2.051  1.00 28.95           C  
ATOM   1503  C   TYR B 277     -10.938  71.316   1.877  1.00 31.15           C  
ATOM   1504  O   TYR B 277     -10.764  70.602   2.865  1.00 32.82           O  
ATOM   1505  CB  TYR B 277     -10.703  73.695   2.812  1.00 27.73           C  
ATOM   1506  CG  TYR B 277      -9.330  73.901   2.212  1.00 29.05           C  
ATOM   1507  CD1 TYR B 277      -9.199  74.476   0.932  1.00 29.10           C  
ATOM   1508  CD2 TYR B 277      -8.182  73.503   2.923  1.00 29.31           C  
ATOM   1509  CE1 TYR B 277      -7.928  74.645   0.360  1.00 28.28           C  
ATOM   1510  CE2 TYR B 277      -6.911  73.684   2.352  1.00 30.52           C  
ATOM   1511  CZ  TYR B 277      -6.780  74.257   1.073  1.00 28.11           C  
ATOM   1512  OH  TYR B 277      -5.543  74.429   0.526  1.00 27.25           O  
ATOM   1513  H   TYR B 277     -12.843  72.770   3.742  1.00 30.59           H  
ATOM   1514  HA  TYR B 277     -11.784  73.133   1.074  1.00 28.95           H  
ATOM   1515  HB2 TYR B 277     -11.204  74.663   2.843  1.00 27.73           H  
ATOM   1516  HB3 TYR B 277     -10.593  73.376   3.850  1.00 27.73           H  
ATOM   1517  HD1 TYR B 277     -10.074  74.774   0.378  1.00 29.10           H  
ATOM   1518  HD2 TYR B 277      -8.271  73.060   3.905  1.00 29.31           H  
ATOM   1519  HE1 TYR B 277      -7.838  75.066  -0.628  1.00 28.28           H  
ATOM   1520  HE2 TYR B 277      -6.035  73.382   2.903  1.00 30.52           H  
ATOM   1521  HH  TYR B 277      -5.572  74.800  -0.365  1.00 27.25           H  
ATOM   1522  N   THR B 278     -10.574  70.989   0.628  1.00 31.95           N  
ATOM   1523  CA  THR B 278      -9.808  69.797   0.265  1.00 30.18           C  
ATOM   1524  C   THR B 278      -8.385  70.267  -0.117  1.00 32.76           C  
ATOM   1525  O   THR B 278      -8.234  70.819  -1.208  1.00 34.14           O  
ATOM   1526  CB  THR B 278     -10.434  69.077  -0.965  1.00 27.92           C  
ATOM   1527  CG2 THR B 278      -9.675  67.827  -1.446  1.00 24.80           C  
ATOM   1528  OG1 THR B 278     -11.747  68.666  -0.645  1.00 26.87           O  
ATOM   1529  H   THR B 278     -10.751  71.644  -0.124  1.00 31.95           H  
ATOM   1530  HA  THR B 278      -9.803  69.079   1.083  1.00 30.18           H  
ATOM   1531  HB  THR B 278     -10.522  69.773  -1.799  1.00 27.92           H  
ATOM   1532  HG1 THR B 278     -12.301  69.453  -0.608  1.00 26.87           H  
ATOM   1533 HG21 THR B 278     -10.190  67.356  -2.282  1.00 24.80           H  
ATOM   1534 HG22 THR B 278      -8.665  68.059  -1.784  1.00 24.80           H  
ATOM   1535 HG23 THR B 278      -9.597  67.086  -0.650  1.00 24.80           H  
ATOM   1536  N   PRO B 279      -7.378  70.108   0.778  1.00 34.88           N  
ATOM   1537  CA  PRO B 279      -6.014  70.629   0.538  1.00 34.67           C  
ATOM   1538  C   PRO B 279      -5.246  70.027  -0.652  1.00 36.86           C  
ATOM   1539  O   PRO B 279      -4.431  70.739  -1.237  1.00 37.87           O  
ATOM   1540  CB  PRO B 279      -5.272  70.395   1.866  1.00 33.43           C  
ATOM   1541  CG  PRO B 279      -6.046  69.285   2.554  1.00 30.61           C  
ATOM   1542  CD  PRO B 279      -7.484  69.548   2.128  1.00 32.82           C  
ATOM   1543  HA  PRO B 279      -6.080  71.700   0.353  1.00 34.67           H  
ATOM   1544  HB2 PRO B 279      -4.217  70.143   1.746  1.00 33.43           H  
ATOM   1545  HB3 PRO B 279      -5.312  71.300   2.469  1.00 33.43           H  
ATOM   1546  HG2 PRO B 279      -5.712  68.325   2.161  1.00 30.61           H  
ATOM   1547  HG3 PRO B 279      -5.914  69.257   3.634  1.00 30.61           H  
ATOM   1548  HD2 PRO B 279      -8.063  68.628   2.194  1.00 32.82           H  
ATOM   1549  HD3 PRO B 279      -7.948  70.292   2.778  1.00 32.82           H  
ATOM   1550  N   GLU B 280      -5.523  68.758  -0.997  1.00 40.18           N  
ATOM   1551  CA  GLU B 280      -4.891  68.029  -2.103  1.00 43.46           C  
ATOM   1552  C   GLU B 280      -5.199  68.651  -3.477  1.00 43.35           C  
ATOM   1553  O   GLU B 280      -4.305  68.729  -4.319  1.00 43.83           O  
ATOM   1554  CB  GLU B 280      -5.331  66.546  -2.100  1.00 46.68           C  
ATOM   1555  CG  GLU B 280      -5.276  65.831  -0.731  1.00 53.40           C  
ATOM   1556  CD  GLU B 280      -6.664  65.686  -0.092  1.00 56.43           C  
ATOM   1557  OE1 GLU B 280      -7.274  64.608  -0.265  1.00 58.67           O  
ATOM   1558  OE2 GLU B 280      -7.109  66.663   0.546  1.00 59.22           O1-
ATOM   1559  H   GLU B 280      -6.187  68.226  -0.445  1.00 40.18           H  
ATOM   1560  HA  GLU B 280      -3.811  68.066  -1.945  1.00 43.46           H  
ATOM   1561  HB2 GLU B 280      -6.329  66.454  -2.531  1.00 46.68           H  
ATOM   1562  HB3 GLU B 280      -4.682  66.002  -2.788  1.00 46.68           H  
ATOM   1563  HG2 GLU B 280      -4.848  64.835  -0.864  1.00 53.40           H  
ATOM   1564  HG3 GLU B 280      -4.599  66.344  -0.046  1.00 53.40           H  
ATOM   1565  N   GLN B 281      -6.455  69.091  -3.654  1.00 41.90           N  
ATOM   1566  CA  GLN B 281      -6.953  69.769  -4.852  1.00 41.91           C  
ATOM   1567  C   GLN B 281      -6.872  71.300  -4.752  1.00 39.85           C  
ATOM   1568  O   GLN B 281      -6.923  71.957  -5.791  1.00 39.44           O  
ATOM   1569  CB  GLN B 281      -8.407  69.309  -5.125  1.00 47.06           C  
ATOM   1570  CG  GLN B 281      -8.549  68.150  -6.133  1.00 50.39           C  
ATOM   1571  CD  GLN B 281      -7.734  66.907  -5.778  1.00 53.85           C  
ATOM   1572  NE2 GLN B 281      -8.131  66.201  -4.718  1.00 55.34           N  
ATOM   1573  OE1 GLN B 281      -6.758  66.590  -6.453  1.00 54.53           O  
ATOM   1574  H   GLN B 281      -7.117  68.988  -2.898  1.00 41.90           H  
ATOM   1575  HA  GLN B 281      -6.335  69.491  -5.708  1.00 41.91           H  
ATOM   1576  HB2 GLN B 281      -8.894  69.049  -4.185  1.00 47.06           H  
ATOM   1577  HB3 GLN B 281      -8.997  70.131  -5.525  1.00 47.06           H  
ATOM   1578  HG2 GLN B 281      -9.595  67.864  -6.239  1.00 50.39           H  
ATOM   1579  HG3 GLN B 281      -8.233  68.493  -7.119  1.00 50.39           H  
ATOM   1580 HE21 GLN B 281      -8.933  66.485  -4.177  1.00 55.34           H  
ATOM   1581 HE22 GLN B 281      -7.619  65.374  -4.446  1.00 55.34           H  
ATOM   1582  N   ASP B 282      -6.768  71.832  -3.520  1.00 37.99           N  
ATOM   1583  CA  ASP B 282      -6.760  73.257  -3.183  1.00 34.14           C  
ATOM   1584  C   ASP B 282      -8.100  73.929  -3.575  1.00 32.82           C  
ATOM   1585  O   ASP B 282      -8.108  74.954  -4.256  1.00 31.83           O  
ATOM   1586  CB  ASP B 282      -5.502  73.969  -3.758  1.00 33.76           C  
ATOM   1587  CG  ASP B 282      -5.233  75.400  -3.275  1.00 35.16           C  
ATOM   1588  OD1 ASP B 282      -5.587  75.718  -2.119  1.00 36.09           O  
ATOM   1589  OD2 ASP B 282      -4.538  76.120  -4.022  1.00 36.90           O1-
ATOM   1590  H   ASP B 282      -6.731  71.207  -2.727  1.00 37.99           H  
ATOM   1591  HA  ASP B 282      -6.706  73.283  -2.094  1.00 34.14           H  
ATOM   1592  HB2 ASP B 282      -4.621  73.371  -3.516  1.00 33.76           H  
ATOM   1593  HB3 ASP B 282      -5.547  73.969  -4.848  1.00 33.76           H  
ATOM   1594  N   THR B 283      -9.214  73.297  -3.172  1.00 31.09           N  
ATOM   1595  CA  THR B 283     -10.576  73.702  -3.529  1.00 32.52           C  
ATOM   1596  C   THR B 283     -11.453  73.823  -2.276  1.00 32.74           C  
ATOM   1597  O   THR B 283     -11.190  73.148  -1.284  1.00 32.80           O  
ATOM   1598  CB  THR B 283     -11.255  72.641  -4.446  1.00 33.01           C  
ATOM   1599  CG2 THR B 283     -10.586  72.445  -5.813  1.00 33.03           C  
ATOM   1600  OG1 THR B 283     -11.364  71.376  -3.817  1.00 32.24           O  
ATOM   1601  H   THR B 283      -9.136  72.455  -2.619  1.00 31.09           H  
ATOM   1602  HA  THR B 283     -10.569  74.676  -4.013  1.00 32.52           H  
ATOM   1603  HB  THR B 283     -12.278  72.964  -4.647  1.00 33.01           H  
ATOM   1604  HG1 THR B 283     -11.907  71.470  -3.026  1.00 32.24           H  
ATOM   1605 HG21 THR B 283     -10.976  71.565  -6.325  1.00 33.03           H  
ATOM   1606 HG22 THR B 283     -10.778  73.291  -6.465  1.00 33.03           H  
ATOM   1607 HG23 THR B 283      -9.508  72.335  -5.730  1.00 33.03           H  
ATOM   1608  N   MET B 284     -12.516  74.635  -2.392  1.00 32.44           N  
ATOM   1609  CA  MET B 284     -13.639  74.689  -1.458  1.00 32.71           C  
ATOM   1610  C   MET B 284     -14.917  74.243  -2.180  1.00 33.07           C  
ATOM   1611  O   MET B 284     -15.141  74.638  -3.326  1.00 33.77           O  
ATOM   1612  CB  MET B 284     -13.802  76.116  -0.884  1.00 34.42           C  
ATOM   1613  CG  MET B 284     -13.157  76.290   0.503  1.00 36.57           C  
ATOM   1614  SD  MET B 284     -11.572  77.148   0.577  1.00 39.11           S  
ATOM   1615  CE  MET B 284     -12.172  78.842   0.767  1.00 39.04           C  
ATOM   1616  H   MET B 284     -12.649  75.147  -3.254  1.00 32.44           H  
ATOM   1617  HA  MET B 284     -13.479  73.984  -0.644  1.00 32.71           H  
ATOM   1618  HB2 MET B 284     -13.405  76.855  -1.582  1.00 34.42           H  
ATOM   1619  HB3 MET B 284     -14.860  76.364  -0.786  1.00 34.42           H  
ATOM   1620  HG2 MET B 284     -13.827  76.872   1.125  1.00 36.57           H  
ATOM   1621  HG3 MET B 284     -13.047  75.335   1.015  1.00 36.57           H  
ATOM   1622  HE1 MET B 284     -11.321  79.517   0.857  1.00 39.04           H  
ATOM   1623  HE2 MET B 284     -12.761  79.130  -0.101  1.00 39.04           H  
ATOM   1624  HE3 MET B 284     -12.786  78.941   1.662  1.00 39.04           H  
ATOM   1625  N   THR B 285     -15.728  73.437  -1.474  1.00 32.24           N  
ATOM   1626  CA  THR B 285     -16.974  72.862  -1.978  1.00 29.47           C  
ATOM   1627  C   THR B 285     -18.192  73.516  -1.295  1.00 30.56           C  
ATOM   1628  O   THR B 285     -18.205  73.676  -0.077  1.00 31.38           O  
ATOM   1629  CB  THR B 285     -17.013  71.329  -1.735  1.00 29.35           C  
ATOM   1630  CG2 THR B 285     -18.312  70.616  -2.146  1.00 30.47           C  
ATOM   1631  OG1 THR B 285     -15.968  70.719  -2.465  1.00 27.21           O  
ATOM   1632  H   THR B 285     -15.471  73.170  -0.535  1.00 32.24           H  
ATOM   1633  HA  THR B 285     -17.037  73.026  -3.049  1.00 29.47           H  
ATOM   1634  HB  THR B 285     -16.828  71.130  -0.682  1.00 29.35           H  
ATOM   1635  HG1 THR B 285     -16.206  70.725  -3.400  1.00 27.21           H  
ATOM   1636 HG21 THR B 285     -18.207  69.532  -2.075  1.00 30.47           H  
ATOM   1637 HG22 THR B 285     -19.139  70.891  -1.495  1.00 30.47           H  
ATOM   1638 HG23 THR B 285     -18.588  70.860  -3.171  1.00 30.47           H  
ATOM   1639  N   PHE B 286     -19.197  73.870  -2.108  1.00 30.94           N  
ATOM   1640  CA  PHE B 286     -20.474  74.473  -1.721  1.00 30.02           C  
ATOM   1641  C   PHE B 286     -21.534  73.403  -1.392  1.00 31.26           C  
ATOM   1642  O   PHE B 286     -21.311  72.224  -1.661  1.00 32.18           O  
ATOM   1643  CB  PHE B 286     -20.932  75.389  -2.872  1.00 29.16           C  
ATOM   1644  CG  PHE B 286     -20.070  76.629  -3.060  1.00 29.90           C  
ATOM   1645  CD1 PHE B 286     -18.945  76.636  -3.911  1.00 29.74           C  
ATOM   1646  CD2 PHE B 286     -20.293  77.748  -2.239  1.00 28.32           C  
ATOM   1647  CE1 PHE B 286     -18.112  77.743  -3.964  1.00 29.25           C  
ATOM   1648  CE2 PHE B 286     -19.455  78.852  -2.304  1.00 26.10           C  
ATOM   1649  CZ  PHE B 286     -18.370  78.849  -3.168  1.00 27.57           C  
ATOM   1650  H   PHE B 286     -19.088  73.705  -3.103  1.00 30.94           H  
ATOM   1651  HA  PHE B 286     -20.331  75.083  -0.827  1.00 30.02           H  
ATOM   1652  HB2 PHE B 286     -20.954  74.823  -3.801  1.00 29.16           H  
ATOM   1653  HB3 PHE B 286     -21.957  75.722  -2.704  1.00 29.16           H  
ATOM   1654  HD1 PHE B 286     -18.726  75.801  -4.548  1.00 29.74           H  
ATOM   1655  HD2 PHE B 286     -21.124  77.736  -1.562  1.00 28.32           H  
ATOM   1656  HE1 PHE B 286     -17.264  77.743  -4.633  1.00 29.25           H  
ATOM   1657  HE2 PHE B 286     -19.642  79.710  -1.676  1.00 26.10           H  
ATOM   1658  HZ  PHE B 286     -17.725  79.711  -3.225  1.00 27.57           H  
ATOM   1659  N   SER B 287     -22.655  73.826  -0.776  1.00 33.24           N  
ATOM   1660  CA  SER B 287     -23.706  72.947  -0.235  1.00 35.96           C  
ATOM   1661  C   SER B 287     -24.432  72.071  -1.270  1.00 37.47           C  
ATOM   1662  O   SER B 287     -24.979  71.038  -0.885  1.00 37.67           O  
ATOM   1663  CB  SER B 287     -24.734  73.769   0.575  1.00 37.15           C  
ATOM   1664  OG  SER B 287     -24.261  74.062   1.874  1.00 40.60           O  
ATOM   1665  H   SER B 287     -22.774  74.815  -0.589  1.00 33.24           H  
ATOM   1666  HA  SER B 287     -23.222  72.238   0.437  1.00 35.96           H  
ATOM   1667  HB2 SER B 287     -24.998  74.689   0.056  1.00 37.15           H  
ATOM   1668  HB3 SER B 287     -25.663  73.212   0.707  1.00 37.15           H  
ATOM   1669  HG  SER B 287     -23.659  74.815   1.812  1.00 40.60           H  
ATOM   1670  N   ASP B 288     -24.407  72.481  -2.548  1.00 38.79           N  
ATOM   1671  CA  ASP B 288     -24.946  71.728  -3.685  1.00 36.32           C  
ATOM   1672  C   ASP B 288     -23.904  70.789  -4.332  1.00 35.08           C  
ATOM   1673  O   ASP B 288     -24.277  70.008  -5.206  1.00 36.80           O  
ATOM   1674  CB  ASP B 288     -25.574  72.659  -4.751  1.00 34.82           C  
ATOM   1675  CG  ASP B 288     -24.670  73.674  -5.480  1.00 36.57           C  
ATOM   1676  OD1 ASP B 288     -23.500  73.870  -5.082  1.00 36.31           O  
ATOM   1677  OD2 ASP B 288     -25.208  74.301  -6.418  1.00 35.85           O1-
ATOM   1678  H   ASP B 288     -23.932  73.341  -2.787  1.00 38.79           H  
ATOM   1679  HA  ASP B 288     -25.747  71.082  -3.322  1.00 36.32           H  
ATOM   1680  HB2 ASP B 288     -26.124  72.065  -5.483  1.00 34.82           H  
ATOM   1681  HB3 ASP B 288     -26.329  73.248  -4.233  1.00 34.82           H  
ATOM   1682  N   GLY B 289     -22.633  70.893  -3.913  1.00 32.75           N  
ATOM   1683  CA  GLY B 289     -21.520  70.099  -4.414  1.00 31.15           C  
ATOM   1684  C   GLY B 289     -20.620  70.884  -5.379  1.00 31.71           C  
ATOM   1685  O   GLY B 289     -19.590  70.339  -5.770  1.00 33.05           O  
ATOM   1686  H   GLY B 289     -22.414  71.559  -3.183  1.00 32.75           H  
ATOM   1687  HA2 GLY B 289     -20.921  69.781  -3.560  1.00 31.15           H  
ATOM   1688  HA3 GLY B 289     -21.865  69.192  -4.908  1.00 31.15           H  
ATOM   1689  N   LEU B 290     -20.943  72.139  -5.757  1.00 31.51           N  
ATOM   1690  CA  LEU B 290     -20.088  72.978  -6.614  1.00 32.65           C  
ATOM   1691  C   LEU B 290     -18.697  73.151  -5.981  1.00 32.55           C  
ATOM   1692  O   LEU B 290     -18.630  73.494  -4.809  1.00 35.22           O  
ATOM   1693  CB  LEU B 290     -20.785  74.332  -6.897  1.00 31.51           C  
ATOM   1694  CG  LEU B 290     -19.980  75.348  -7.734  1.00 28.67           C  
ATOM   1695  CD1 LEU B 290     -19.546  74.774  -9.104  1.00 28.62           C  
ATOM   1696  CD2 LEU B 290     -20.732  76.688  -7.868  1.00 27.67           C  
ATOM   1697  H   LEU B 290     -21.799  72.565  -5.424  1.00 31.51           H  
ATOM   1698  HA  LEU B 290     -19.979  72.444  -7.558  1.00 32.65           H  
ATOM   1699  HB2 LEU B 290     -21.737  74.145  -7.386  1.00 31.51           H  
ATOM   1700  HB3 LEU B 290     -21.035  74.811  -5.954  1.00 31.51           H  
ATOM   1701  HG  LEU B 290     -19.086  75.579  -7.163  1.00 28.67           H  
ATOM   1702 HD11 LEU B 290     -19.709  75.466  -9.929  1.00 28.62           H  
ATOM   1703 HD12 LEU B 290     -18.486  74.521  -9.104  1.00 28.62           H  
ATOM   1704 HD13 LEU B 290     -20.086  73.862  -9.353  1.00 28.62           H  
ATOM   1705 HD21 LEU B 290     -20.719  77.089  -8.881  1.00 27.67           H  
ATOM   1706 HD22 LEU B 290     -21.780  76.586  -7.585  1.00 27.67           H  
ATOM   1707 HD23 LEU B 290     -20.291  77.446  -7.219  1.00 27.67           H  
ATOM   1708  N   THR B 291     -17.632  72.839  -6.729  1.00 32.60           N  
ATOM   1709  CA  THR B 291     -16.267  72.760  -6.215  1.00 32.99           C  
ATOM   1710  C   THR B 291     -15.363  73.649  -7.074  1.00 34.21           C  
ATOM   1711  O   THR B 291     -15.176  73.383  -8.261  1.00 34.18           O  
ATOM   1712  CB  THR B 291     -15.743  71.303  -6.228  1.00 33.79           C  
ATOM   1713  CG2 THR B 291     -14.293  71.128  -5.742  1.00 32.88           C  
ATOM   1714  OG1 THR B 291     -16.561  70.539  -5.367  1.00 35.59           O  
ATOM   1715  H   THR B 291     -17.767  72.518  -7.680  1.00 32.60           H  
ATOM   1716  HA  THR B 291     -16.217  73.122  -5.188  1.00 32.99           H  
ATOM   1717  HB  THR B 291     -15.836  70.879  -7.228  1.00 33.79           H  
ATOM   1718  HG1 THR B 291     -17.465  70.570  -5.698  1.00 35.59           H  
ATOM   1719 HG21 THR B 291     -14.019  70.073  -5.697  1.00 32.88           H  
ATOM   1720 HG22 THR B 291     -13.579  71.615  -6.406  1.00 32.88           H  
ATOM   1721 HG23 THR B 291     -14.165  71.545  -4.742  1.00 32.88           H  
ATOM   1722  N   LEU B 292     -14.865  74.717  -6.441  1.00 34.96           N  
ATOM   1723  CA  LEU B 292     -14.082  75.783  -7.057  1.00 33.19           C  
ATOM   1724  C   LEU B 292     -12.679  75.741  -6.445  1.00 33.13           C  
ATOM   1725  O   LEU B 292     -12.562  75.684  -5.220  1.00 33.91           O  
ATOM   1726  CB  LEU B 292     -14.768  77.136  -6.738  1.00 33.71           C  
ATOM   1727  CG  LEU B 292     -15.791  77.641  -7.780  1.00 34.90           C  
ATOM   1728  CD1 LEU B 292     -16.779  76.585  -8.279  1.00 35.02           C  
ATOM   1729  CD2 LEU B 292     -16.510  78.913  -7.288  1.00 34.49           C  
ATOM   1730  H   LEU B 292     -15.062  74.842  -5.456  1.00 34.96           H  
ATOM   1731  HA  LEU B 292     -14.000  75.656  -8.139  1.00 33.19           H  
ATOM   1732  HB2 LEU B 292     -15.245  77.071  -5.760  1.00 33.71           H  
ATOM   1733  HB3 LEU B 292     -14.014  77.919  -6.642  1.00 33.71           H  
ATOM   1734  HG  LEU B 292     -15.233  77.915  -8.664  1.00 34.90           H  
ATOM   1735 HD11 LEU B 292     -17.720  77.032  -8.601  1.00 35.02           H  
ATOM   1736 HD12 LEU B 292     -16.375  76.042  -9.134  1.00 35.02           H  
ATOM   1737 HD13 LEU B 292     -17.002  75.865  -7.499  1.00 35.02           H  
ATOM   1738 HD21 LEU B 292     -16.458  79.699  -8.040  1.00 34.49           H  
ATOM   1739 HD22 LEU B 292     -17.563  78.736  -7.068  1.00 34.49           H  
ATOM   1740 HD23 LEU B 292     -16.059  79.316  -6.382  1.00 34.49           H  
ATOM   1741  N   ASN B 293     -11.647  75.821  -7.303  1.00 31.89           N  
ATOM   1742  CA  ASN B 293     -10.251  75.997  -6.883  1.00 31.32           C  
ATOM   1743  C   ASN B 293      -9.977  77.440  -6.416  1.00 30.29           C  
ATOM   1744  O   ASN B 293     -10.863  78.285  -6.509  1.00 31.76           O  
ATOM   1745  CB  ASN B 293      -9.269  75.473  -7.967  1.00 32.62           C  
ATOM   1746  CG  ASN B 293      -9.036  76.344  -9.212  1.00 34.12           C  
ATOM   1747  ND2 ASN B 293      -8.213  75.850 -10.137  1.00 34.69           N  
ATOM   1748  OD1 ASN B 293      -9.582  77.433  -9.358  1.00 36.56           O  
ATOM   1749  H   ASN B 293     -11.825  75.873  -8.297  1.00 31.89           H  
ATOM   1750  HA  ASN B 293     -10.058  75.405  -5.992  1.00 31.32           H  
ATOM   1751  HB2 ASN B 293      -8.292  75.332  -7.502  1.00 32.62           H  
ATOM   1752  HB3 ASN B 293      -9.583  74.480  -8.292  1.00 32.62           H  
ATOM   1753 HD21 ASN B 293      -7.772  74.951 -10.005  1.00 34.69           H  
ATOM   1754 HD22 ASN B 293      -8.015  76.376 -10.976  1.00 34.69           H  
ATOM   1755  N   ARG B 294      -8.748  77.705  -5.951  1.00 30.44           N  
ATOM   1756  CA  ARG B 294      -8.313  79.013  -5.458  1.00 31.51           C  
ATOM   1757  C   ARG B 294      -8.513  80.185  -6.442  1.00 33.01           C  
ATOM   1758  O   ARG B 294      -8.984  81.238  -6.015  1.00 34.48           O  
ATOM   1759  CB  ARG B 294      -6.862  78.888  -4.969  1.00 29.96           C  
ATOM   1760  CG  ARG B 294      -6.336  80.124  -4.217  1.00 27.59           C  
ATOM   1761  CD  ARG B 294      -4.853  80.016  -3.833  1.00 25.53           C  
ATOM   1762  NE  ARG B 294      -4.601  79.012  -2.788  1.00 28.78           N  
ATOM   1763  CZ  ARG B 294      -4.081  79.188  -1.562  1.00 27.61           C  
ATOM   1764  NH1 ARG B 294      -3.723  80.395  -1.107  1.00 26.29           N  
ATOM   1765  NH2 ARG B 294      -3.908  78.118  -0.778  1.00 28.78           N1+
ATOM   1766  H   ARG B 294      -8.071  76.957  -5.888  1.00 30.44           H  
ATOM   1767  HA  ARG B 294      -8.936  79.237  -4.594  1.00 31.51           H  
ATOM   1768  HB2 ARG B 294      -6.790  78.020  -4.311  1.00 29.96           H  
ATOM   1769  HB3 ARG B 294      -6.213  78.675  -5.820  1.00 29.96           H  
ATOM   1770  HG2 ARG B 294      -6.508  81.059  -4.748  1.00 27.59           H  
ATOM   1771  HG3 ARG B 294      -6.927  80.192  -3.303  1.00 27.59           H  
ATOM   1772  HD2 ARG B 294      -4.314  79.619  -4.693  1.00 25.53           H  
ATOM   1773  HD3 ARG B 294      -4.406  80.990  -3.647  1.00 25.53           H  
ATOM   1774  HE  ARG B 294      -4.807  78.056  -3.065  1.00 28.78           H  
ATOM   1775 HH11 ARG B 294      -3.840  81.216  -1.689  1.00 26.29           H  
ATOM   1776 HH12 ARG B 294      -3.353  80.504  -0.170  1.00 26.29           H  
ATOM   1777 HH21 ARG B 294      -4.197  77.204  -1.110  1.00 28.78           H  
ATOM   1778 HH22 ARG B 294      -3.505  78.210   0.143  1.00 28.78           H  
ATOM   1779  N   THR B 295      -8.205  79.974  -7.734  1.00 33.20           N  
ATOM   1780  CA  THR B 295      -8.412  80.964  -8.797  1.00 32.79           C  
ATOM   1781  C   THR B 295      -9.902  81.213  -9.099  1.00 33.32           C  
ATOM   1782  O   THR B 295     -10.277  82.362  -9.319  1.00 33.23           O  
ATOM   1783  CB  THR B 295      -7.714  80.539 -10.116  1.00 33.35           C  
ATOM   1784  CG2 THR B 295      -7.938  81.463 -11.328  1.00 32.60           C  
ATOM   1785  OG1 THR B 295      -6.321  80.465  -9.884  1.00 33.06           O  
ATOM   1786  H   THR B 295      -7.835  79.081  -8.024  1.00 33.20           H  
ATOM   1787  HA  THR B 295      -7.976  81.908  -8.465  1.00 32.79           H  
ATOM   1788  HB  THR B 295      -8.041  79.535 -10.389  1.00 33.35           H  
ATOM   1789  HG1 THR B 295      -5.882  80.283 -10.719  1.00 33.06           H  
ATOM   1790 HG21 THR B 295      -7.319  81.153 -12.170  1.00 32.60           H  
ATOM   1791 HG22 THR B 295      -8.970  81.445 -11.680  1.00 32.60           H  
ATOM   1792 HG23 THR B 295      -7.686  82.496 -11.085  1.00 32.60           H  
ATOM   1793  N   GLN B 296     -10.731  80.157  -9.078  1.00 33.68           N  
ATOM   1794  CA  GLN B 296     -12.174  80.271  -9.277  1.00 34.25           C  
ATOM   1795  C   GLN B 296     -12.887  80.904  -8.072  1.00 35.10           C  
ATOM   1796  O   GLN B 296     -13.801  81.690  -8.296  1.00 35.77           O  
ATOM   1797  CB  GLN B 296     -12.792  78.905  -9.588  1.00 36.16           C  
ATOM   1798  CG  GLN B 296     -12.353  78.256 -10.908  1.00 39.47           C  
ATOM   1799  CD  GLN B 296     -12.840  76.807 -10.961  1.00 41.97           C  
ATOM   1800  NE2 GLN B 296     -11.925  75.858 -10.771  1.00 42.39           N  
ATOM   1801  OE1 GLN B 296     -14.027  76.547 -11.147  1.00 45.59           O  
ATOM   1802  H   GLN B 296     -10.371  79.229  -8.892  1.00 33.68           H  
ATOM   1803  HA  GLN B 296     -12.347  80.917 -10.141  1.00 34.25           H  
ATOM   1804  HB2 GLN B 296     -12.609  78.227  -8.752  1.00 36.16           H  
ATOM   1805  HB3 GLN B 296     -13.865  79.050  -9.660  1.00 36.16           H  
ATOM   1806  HG2 GLN B 296     -12.769  78.807 -11.753  1.00 39.47           H  
ATOM   1807  HG3 GLN B 296     -11.272  78.288 -11.029  1.00 39.47           H  
ATOM   1808 HE21 GLN B 296     -10.957  76.105 -10.626  1.00 42.39           H  
ATOM   1809 HE22 GLN B 296     -12.199  74.882 -10.765  1.00 42.39           H  
ATOM   1810  N   MET B 297     -12.447  80.595  -6.837  1.00 33.86           N  
ATOM   1811  CA  MET B 297     -12.897  81.244  -5.600  1.00 31.49           C  
ATOM   1812  C   MET B 297     -12.558  82.742  -5.582  1.00 30.77           C  
ATOM   1813  O   MET B 297     -13.420  83.532  -5.196  1.00 30.80           O  
ATOM   1814  CB  MET B 297     -12.298  80.551  -4.354  1.00 32.21           C  
ATOM   1815  CG  MET B 297     -12.892  79.173  -4.005  1.00 31.16           C  
ATOM   1816  SD  MET B 297     -14.682  79.081  -3.740  1.00 35.98           S  
ATOM   1817  CE  MET B 297     -14.883  80.283  -2.409  1.00 34.37           C  
ATOM   1818  H   MET B 297     -11.711  79.907  -6.735  1.00 33.86           H  
ATOM   1819  HA  MET B 297     -13.984  81.165  -5.561  1.00 31.49           H  
ATOM   1820  HB2 MET B 297     -11.220  80.444  -4.486  1.00 32.21           H  
ATOM   1821  HB3 MET B 297     -12.412  81.199  -3.484  1.00 32.21           H  
ATOM   1822  HG2 MET B 297     -12.647  78.451  -4.778  1.00 31.16           H  
ATOM   1823  HG3 MET B 297     -12.427  78.805  -3.093  1.00 31.16           H  
ATOM   1824  HE1 MET B 297     -15.900  80.267  -2.020  1.00 34.37           H  
ATOM   1825  HE2 MET B 297     -14.205  80.045  -1.594  1.00 34.37           H  
ATOM   1826  HE3 MET B 297     -14.668  81.288  -2.770  1.00 34.37           H  
ATOM   1827  N   HIS B 298     -11.347  83.099  -6.055  1.00 30.67           N  
ATOM   1828  CA  HIS B 298     -10.902  84.476  -6.281  1.00 31.98           C  
ATOM   1829  C   HIS B 298     -11.840  85.238  -7.212  1.00 34.21           C  
ATOM   1830  O   HIS B 298     -12.387  86.256  -6.800  1.00 34.68           O  
ATOM   1831  CB  HIS B 298      -9.442  84.507  -6.791  1.00 31.05           C  
ATOM   1832  CG  HIS B 298      -8.876  85.878  -7.081  1.00 31.03           C  
ATOM   1833  CD2 HIS B 298      -8.014  86.675  -6.364  1.00 31.74           C  
ATOM   1834  ND1 HIS B 298      -9.132  86.578  -8.250  1.00 33.14           N  
ATOM   1835  CE1 HIS B 298      -8.465  87.732  -8.175  1.00 32.89           C  
ATOM   1836  NE2 HIS B 298      -7.763  87.860  -7.057  1.00 32.39           N  
ATOM   1837  H   HIS B 298     -10.695  82.377  -6.330  1.00 30.67           H  
ATOM   1838  HA  HIS B 298     -10.945  84.994  -5.329  1.00 31.98           H  
ATOM   1839  HB2 HIS B 298      -8.789  84.030  -6.066  1.00 31.05           H  
ATOM   1840  HB3 HIS B 298      -9.335  83.919  -7.697  1.00 31.05           H  
ATOM   1841  HD1 HIS B 298      -9.713  86.274  -9.023  1.00 33.14           H  
ATOM   1842  HD2 HIS B 298      -7.548  86.479  -5.411  1.00 31.74           H  
ATOM   1843  HE1 HIS B 298      -8.473  88.483  -8.950  1.00 32.89           H  
ATOM   1844  N   ASN B 299     -12.011  84.714  -8.433  1.00 35.38           N  
ATOM   1845  CA  ASN B 299     -12.820  85.319  -9.489  1.00 34.24           C  
ATOM   1846  C   ASN B 299     -14.325  85.316  -9.160  1.00 34.76           C  
ATOM   1847  O   ASN B 299     -15.032  86.194  -9.645  1.00 34.64           O  
ATOM   1848  CB  ASN B 299     -12.535  84.594 -10.820  1.00 33.30           C  
ATOM   1849  CG  ASN B 299     -11.077  84.676 -11.299  1.00 34.31           C  
ATOM   1850  ND2 ASN B 299     -10.746  83.893 -12.323  1.00 32.72           N  
ATOM   1851  OD1 ASN B 299     -10.262  85.429 -10.771  1.00 34.14           O  
ATOM   1852  H   ASN B 299     -11.519  83.865  -8.681  1.00 35.38           H  
ATOM   1853  HA  ASN B 299     -12.508  86.361  -9.586  1.00 34.24           H  
ATOM   1854  HB2 ASN B 299     -12.817  83.543 -10.732  1.00 33.30           H  
ATOM   1855  HB3 ASN B 299     -13.153  85.022 -11.608  1.00 33.30           H  
ATOM   1856 HD21 ASN B 299     -11.449  83.297 -12.747  1.00 32.72           H  
ATOM   1857 HD22 ASN B 299      -9.814  83.924 -12.719  1.00 32.72           H  
ATOM   1858  N   ALA B 300     -14.783  84.379  -8.313  1.00 34.99           N  
ATOM   1859  CA  ALA B 300     -16.158  84.304  -7.825  1.00 34.09           C  
ATOM   1860  C   ALA B 300     -16.549  85.421  -6.852  1.00 35.09           C  
ATOM   1861  O   ALA B 300     -17.742  85.678  -6.752  1.00 35.03           O  
ATOM   1862  CB  ALA B 300     -16.424  82.931  -7.189  1.00 32.73           C  
ATOM   1863  H   ALA B 300     -14.153  83.664  -7.972  1.00 34.99           H  
ATOM   1864  HA  ALA B 300     -16.817  84.416  -8.686  1.00 34.09           H  
ATOM   1865  HB1 ALA B 300     -17.443  82.864  -6.810  1.00 32.73           H  
ATOM   1866  HB2 ALA B 300     -16.307  82.129  -7.916  1.00 32.73           H  
ATOM   1867  HB3 ALA B 300     -15.749  82.733  -6.357  1.00 32.73           H  
ATOM   1868  N   GLY B 301     -15.585  86.079  -6.187  1.00 35.73           N  
ATOM   1869  CA  GLY B 301     -15.886  87.216  -5.321  1.00 35.77           C  
ATOM   1870  C   GLY B 301     -14.941  87.330  -4.124  1.00 37.28           C  
ATOM   1871  O   GLY B 301     -15.068  88.311  -3.394  1.00 38.17           O  
ATOM   1872  H   GLY B 301     -14.615  85.837  -6.332  1.00 35.73           H  
ATOM   1873  HA2 GLY B 301     -15.833  88.133  -5.908  1.00 35.77           H  
ATOM   1874  HA3 GLY B 301     -16.897  87.155  -4.916  1.00 35.77           H  
ATOM   1875  N   PHE B 302     -14.006  86.385  -3.900  1.00 36.72           N  
ATOM   1876  CA  PHE B 302     -13.003  86.503  -2.832  1.00 36.52           C  
ATOM   1877  C   PHE B 302     -11.981  87.624  -3.073  1.00 37.61           C  
ATOM   1878  O   PHE B 302     -11.656  88.325  -2.118  1.00 38.10           O  
ATOM   1879  CB  PHE B 302     -12.316  85.159  -2.518  1.00 35.77           C  
ATOM   1880  CG  PHE B 302     -13.050  84.180  -1.613  1.00 34.27           C  
ATOM   1881  CD1 PHE B 302     -14.456  84.189  -1.459  1.00 33.83           C  
ATOM   1882  CD2 PHE B 302     -12.310  83.157  -0.986  1.00 36.06           C  
ATOM   1883  CE1 PHE B 302     -15.065  83.279  -0.606  1.00 33.89           C  
ATOM   1884  CE2 PHE B 302     -12.940  82.254  -0.147  1.00 36.68           C  
ATOM   1885  CZ  PHE B 302     -14.309  82.329   0.064  1.00 34.97           C  
ATOM   1886  H   PHE B 302     -13.948  85.566  -4.490  1.00 36.72           H  
ATOM   1887  HA  PHE B 302     -13.518  86.802  -1.922  1.00 36.52           H  
ATOM   1888  HB2 PHE B 302     -12.043  84.642  -3.431  1.00 35.77           H  
ATOM   1889  HB3 PHE B 302     -11.373  85.368  -2.015  1.00 35.77           H  
ATOM   1890  HD1 PHE B 302     -15.071  84.911  -1.973  1.00 33.83           H  
ATOM   1891  HD2 PHE B 302     -11.246  83.071  -1.139  1.00 36.06           H  
ATOM   1892  HE1 PHE B 302     -16.133  83.304  -0.460  1.00 33.89           H  
ATOM   1893  HE2 PHE B 302     -12.356  81.496   0.347  1.00 36.68           H  
ATOM   1894  HZ  PHE B 302     -14.792  81.624   0.725  1.00 34.97           H  
ATOM   1895  N   GLY B 303     -11.542  87.807  -4.332  1.00 37.52           N  
ATOM   1896  CA  GLY B 303     -10.621  88.855  -4.789  1.00 36.75           C  
ATOM   1897  C   GLY B 303      -9.374  88.960  -3.885  1.00 37.44           C  
ATOM   1898  O   GLY B 303      -8.691  87.952  -3.714  1.00 37.99           O  
ATOM   1899  H   GLY B 303     -11.888  87.184  -5.051  1.00 37.52           H  
ATOM   1900  HA2 GLY B 303     -10.292  88.595  -5.795  1.00 36.75           H  
ATOM   1901  HA3 GLY B 303     -11.168  89.789  -4.888  1.00 36.75           H  
ATOM   1902  N   PRO B 304      -9.066  90.128  -3.276  1.00 38.42           N  
ATOM   1903  CA  PRO B 304      -7.885  90.284  -2.404  1.00 37.99           C  
ATOM   1904  C   PRO B 304      -7.888  89.467  -1.093  1.00 37.70           C  
ATOM   1905  O   PRO B 304      -6.816  89.298  -0.516  1.00 39.22           O  
ATOM   1906  CB  PRO B 304      -7.823  91.798  -2.141  1.00 36.52           C  
ATOM   1907  CG  PRO B 304      -9.253  92.284  -2.304  1.00 37.22           C  
ATOM   1908  CD  PRO B 304      -9.809  91.381  -3.396  1.00 36.99           C  
ATOM   1909  HA  PRO B 304      -6.993  89.988  -2.959  1.00 37.99           H  
ATOM   1910  HB2 PRO B 304      -7.405  92.062  -1.168  1.00 36.52           H  
ATOM   1911  HB3 PRO B 304      -7.192  92.265  -2.898  1.00 36.52           H  
ATOM   1912  HG2 PRO B 304      -9.806  92.117  -1.382  1.00 37.22           H  
ATOM   1913  HG3 PRO B 304      -9.325  93.346  -2.543  1.00 37.22           H  
ATOM   1914  HD2 PRO B 304     -10.880  91.250  -3.268  1.00 36.99           H  
ATOM   1915  HD3 PRO B 304      -9.627  91.810  -4.383  1.00 36.99           H  
ATOM   1916  N   LEU B 305      -9.054  88.958  -0.662  1.00 37.49           N  
ATOM   1917  CA  LEU B 305      -9.228  88.133   0.539  1.00 37.57           C  
ATOM   1918  C   LEU B 305      -9.017  86.628   0.270  1.00 39.47           C  
ATOM   1919  O   LEU B 305      -9.161  85.856   1.214  1.00 39.89           O  
ATOM   1920  CB  LEU B 305     -10.645  88.383   1.117  1.00 36.37           C  
ATOM   1921  CG  LEU B 305     -10.834  89.626   2.017  1.00 34.86           C  
ATOM   1922  CD1 LEU B 305     -10.063  90.881   1.575  1.00 34.67           C  
ATOM   1923  CD2 LEU B 305     -12.334  89.933   2.146  1.00 34.34           C  
ATOM   1924  H   LEU B 305      -9.893  89.121  -1.202  1.00 37.49           H  
ATOM   1925  HA  LEU B 305      -8.491  88.417   1.293  1.00 37.57           H  
ATOM   1926  HB2 LEU B 305     -11.353  88.412   0.294  1.00 36.37           H  
ATOM   1927  HB3 LEU B 305     -10.971  87.532   1.717  1.00 36.37           H  
ATOM   1928  HG  LEU B 305     -10.460  89.376   3.011  1.00 34.86           H  
ATOM   1929 HD11 LEU B 305     -10.382  91.765   2.127  1.00 34.67           H  
ATOM   1930 HD12 LEU B 305      -8.992  90.770   1.744  1.00 34.67           H  
ATOM   1931 HD13 LEU B 305     -10.228  91.085   0.520  1.00 34.67           H  
ATOM   1932 HD21 LEU B 305     -12.510  90.978   2.386  1.00 34.34           H  
ATOM   1933 HD22 LEU B 305     -12.884  89.728   1.227  1.00 34.34           H  
ATOM   1934 HD23 LEU B 305     -12.775  89.326   2.937  1.00 34.34           H  
ATOM   1935  N   THR B 306      -8.695  86.216  -0.973  1.00 40.13           N  
ATOM   1936  CA  THR B 306      -8.560  84.804  -1.360  1.00 39.45           C  
ATOM   1937  C   THR B 306      -7.533  84.032  -0.525  1.00 38.53           C  
ATOM   1938  O   THR B 306      -7.921  83.100   0.174  1.00 36.25           O  
ATOM   1939  CB  THR B 306      -8.200  84.605  -2.852  1.00 39.35           C  
ATOM   1940  CG2 THR B 306      -8.055  83.140  -3.311  1.00 36.99           C  
ATOM   1941  OG1 THR B 306      -9.210  85.202  -3.622  1.00 40.81           O  
ATOM   1942  H   THR B 306      -8.575  86.898  -1.709  1.00 40.13           H  
ATOM   1943  HA  THR B 306      -9.525  84.338  -1.178  1.00 39.45           H  
ATOM   1944  HB  THR B 306      -7.274  85.130  -3.085  1.00 39.35           H  
ATOM   1945  HG1 THR B 306      -9.119  86.159  -3.559  1.00 40.81           H  
ATOM   1946 HG21 THR B 306      -7.808  83.087  -4.369  1.00 36.99           H  
ATOM   1947 HG22 THR B 306      -7.252  82.620  -2.791  1.00 36.99           H  
ATOM   1948 HG23 THR B 306      -8.977  82.578  -3.153  1.00 36.99           H  
ATOM   1949  N   ASP B 307      -6.263  84.460  -0.581  1.00 38.50           N  
ATOM   1950  CA  ASP B 307      -5.155  83.853   0.163  1.00 39.41           C  
ATOM   1951  C   ASP B 307      -5.327  83.957   1.692  1.00 39.39           C  
ATOM   1952  O   ASP B 307      -4.799  83.104   2.401  1.00 38.71           O  
ATOM   1953  CB  ASP B 307      -3.772  84.389  -0.289  1.00 41.71           C  
ATOM   1954  CG  ASP B 307      -3.505  84.338  -1.807  1.00 45.35           C  
ATOM   1955  OD1 ASP B 307      -2.724  85.193  -2.277  1.00 47.70           O  
ATOM   1956  OD2 ASP B 307      -3.973  83.381  -2.464  1.00 44.49           O1-
ATOM   1957  H   ASP B 307      -6.028  85.250  -1.167  1.00 38.50           H  
ATOM   1958  HA  ASP B 307      -5.181  82.786  -0.065  1.00 39.41           H  
ATOM   1959  HB2 ASP B 307      -3.659  85.421   0.043  1.00 41.71           H  
ATOM   1960  HB3 ASP B 307      -2.981  83.813   0.195  1.00 41.71           H  
ATOM   1961  N   LEU B 308      -6.104  84.950   2.159  1.00 37.44           N  
ATOM   1962  CA  LEU B 308      -6.494  85.162   3.552  1.00 36.12           C  
ATOM   1963  C   LEU B 308      -7.421  84.044   4.068  1.00 35.15           C  
ATOM   1964  O   LEU B 308      -7.114  83.429   5.089  1.00 36.79           O  
ATOM   1965  CB  LEU B 308      -7.180  86.547   3.683  1.00 37.03           C  
ATOM   1966  CG  LEU B 308      -6.844  87.309   4.985  1.00 37.05           C  
ATOM   1967  CD1 LEU B 308      -5.684  88.297   4.759  1.00 38.27           C  
ATOM   1968  CD2 LEU B 308      -8.070  87.997   5.618  1.00 37.13           C  
ATOM   1969  H   LEU B 308      -6.486  85.611   1.496  1.00 37.44           H  
ATOM   1970  HA  LEU B 308      -5.575  85.155   4.141  1.00 36.12           H  
ATOM   1971  HB2 LEU B 308      -6.923  87.184   2.836  1.00 37.03           H  
ATOM   1972  HB3 LEU B 308      -8.259  86.431   3.587  1.00 37.03           H  
ATOM   1973  HG  LEU B 308      -6.509  86.570   5.714  1.00 37.05           H  
ATOM   1974 HD11 LEU B 308      -5.089  88.411   5.666  1.00 38.27           H  
ATOM   1975 HD12 LEU B 308      -5.010  87.952   3.974  1.00 38.27           H  
ATOM   1976 HD13 LEU B 308      -6.040  89.285   4.466  1.00 38.27           H  
ATOM   1977 HD21 LEU B 308      -8.070  87.862   6.699  1.00 37.13           H  
ATOM   1978 HD22 LEU B 308      -8.082  89.069   5.430  1.00 37.13           H  
ATOM   1979 HD23 LEU B 308      -9.017  87.604   5.248  1.00 37.13           H  
ATOM   1980  N   VAL B 309      -8.531  83.802   3.345  1.00 33.17           N  
ATOM   1981  CA  VAL B 309      -9.548  82.803   3.681  1.00 30.50           C  
ATOM   1982  C   VAL B 309      -9.024  81.364   3.485  1.00 31.92           C  
ATOM   1983  O   VAL B 309      -9.309  80.511   4.323  1.00 33.12           O  
ATOM   1984  CB  VAL B 309     -10.849  82.991   2.844  1.00 29.58           C  
ATOM   1985  CG1 VAL B 309     -11.922  81.919   3.122  1.00 28.64           C  
ATOM   1986  CG2 VAL B 309     -11.498  84.368   3.075  1.00 26.27           C  
ATOM   1987  H   VAL B 309      -8.710  84.356   2.517  1.00 33.17           H  
ATOM   1988  HA  VAL B 309      -9.800  82.927   4.737  1.00 30.50           H  
ATOM   1989  HB  VAL B 309     -10.581  82.937   1.787  1.00 29.58           H  
ATOM   1990 HG11 VAL B 309     -12.869  82.164   2.644  1.00 28.64           H  
ATOM   1991 HG12 VAL B 309     -11.628  80.933   2.766  1.00 28.64           H  
ATOM   1992 HG13 VAL B 309     -12.117  81.846   4.191  1.00 28.64           H  
ATOM   1993 HG21 VAL B 309     -12.272  84.564   2.332  1.00 26.27           H  
ATOM   1994 HG22 VAL B 309     -11.970  84.414   4.053  1.00 26.27           H  
ATOM   1995 HG23 VAL B 309     -10.783  85.186   3.022  1.00 26.27           H  
ATOM   1996  N   PHE B 310      -8.234  81.136   2.421  1.00 32.58           N  
ATOM   1997  CA  PHE B 310      -7.536  79.876   2.156  1.00 31.95           C  
ATOM   1998  C   PHE B 310      -6.471  79.511   3.206  1.00 32.26           C  
ATOM   1999  O   PHE B 310      -6.340  78.329   3.518  1.00 33.61           O  
ATOM   2000  CB  PHE B 310      -6.945  79.881   0.731  1.00 30.67           C  
ATOM   2001  CG  PHE B 310      -7.884  79.372  -0.349  1.00 28.51           C  
ATOM   2002  CD1 PHE B 310      -8.984  80.140  -0.788  1.00 28.05           C  
ATOM   2003  CD2 PHE B 310      -7.737  78.058  -0.837  1.00 28.78           C  
ATOM   2004  CE1 PHE B 310      -9.860  79.626  -1.732  1.00 27.47           C  
ATOM   2005  CE2 PHE B 310      -8.621  77.563  -1.785  1.00 26.99           C  
ATOM   2006  CZ  PHE B 310      -9.677  78.342  -2.230  1.00 26.35           C  
ATOM   2007  H   PHE B 310      -8.055  81.888   1.767  1.00 32.58           H  
ATOM   2008  HA  PHE B 310      -8.281  79.079   2.201  1.00 31.95           H  
ATOM   2009  HB2 PHE B 310      -6.612  80.883   0.464  1.00 30.67           H  
ATOM   2010  HB3 PHE B 310      -6.045  79.268   0.696  1.00 30.67           H  
ATOM   2011  HD1 PHE B 310      -9.168  81.123  -0.389  1.00 28.05           H  
ATOM   2012  HD2 PHE B 310      -6.931  77.435  -0.480  1.00 28.78           H  
ATOM   2013  HE1 PHE B 310     -10.694  80.224  -2.062  1.00 27.47           H  
ATOM   2014  HE2 PHE B 310      -8.494  76.565  -2.174  1.00 26.99           H  
ATOM   2015  HZ  PHE B 310     -10.358  77.938  -2.963  1.00 26.35           H  
ATOM   2016  N   ALA B 311      -5.764  80.514   3.761  1.00 32.24           N  
ATOM   2017  CA  ALA B 311      -4.827  80.330   4.875  1.00 32.24           C  
ATOM   2018  C   ALA B 311      -5.539  79.907   6.167  1.00 32.68           C  
ATOM   2019  O   ALA B 311      -5.059  78.997   6.837  1.00 33.71           O  
ATOM   2020  CB  ALA B 311      -4.004  81.606   5.112  1.00 30.61           C  
ATOM   2021  H   ALA B 311      -5.916  81.467   3.457  1.00 32.24           H  
ATOM   2022  HA  ALA B 311      -4.134  79.533   4.601  1.00 32.24           H  
ATOM   2023  HB1 ALA B 311      -3.359  81.502   5.985  1.00 30.61           H  
ATOM   2024  HB2 ALA B 311      -3.356  81.826   4.266  1.00 30.61           H  
ATOM   2025  HB3 ALA B 311      -4.640  82.475   5.277  1.00 30.61           H  
ATOM   2026  N   PHE B 312      -6.693  80.533   6.458  1.00 31.93           N  
ATOM   2027  CA  PHE B 312      -7.566  80.171   7.574  1.00 32.45           C  
ATOM   2028  C   PHE B 312      -8.184  78.767   7.440  1.00 32.79           C  
ATOM   2029  O   PHE B 312      -8.293  78.071   8.447  1.00 35.71           O  
ATOM   2030  CB  PHE B 312      -8.614  81.277   7.791  1.00 32.97           C  
ATOM   2031  CG  PHE B 312      -9.652  81.019   8.874  1.00 36.13           C  
ATOM   2032  CD1 PHE B 312      -9.315  81.186  10.234  1.00 35.82           C  
ATOM   2033  CD2 PHE B 312     -10.910  80.473   8.544  1.00 36.34           C  
ATOM   2034  CE1 PHE B 312     -10.240  80.867  11.221  1.00 35.86           C  
ATOM   2035  CE2 PHE B 312     -11.821  80.162   9.544  1.00 36.30           C  
ATOM   2036  CZ  PHE B 312     -11.488  80.362  10.878  1.00 34.22           C  
ATOM   2037  H   PHE B 312      -7.018  81.281   5.860  1.00 31.93           H  
ATOM   2038  HA  PHE B 312      -6.943  80.154   8.469  1.00 32.45           H  
ATOM   2039  HB2 PHE B 312      -8.082  82.191   8.055  1.00 32.97           H  
ATOM   2040  HB3 PHE B 312      -9.128  81.494   6.854  1.00 32.97           H  
ATOM   2041  HD1 PHE B 312      -8.342  81.561  10.512  1.00 35.82           H  
ATOM   2042  HD2 PHE B 312     -11.169  80.307   7.511  1.00 36.34           H  
ATOM   2043  HE1 PHE B 312      -9.984  81.001  12.261  1.00 35.86           H  
ATOM   2044  HE2 PHE B 312     -12.789  79.761   9.284  1.00 36.30           H  
ATOM   2045  HZ  PHE B 312     -12.199  80.115  11.653  1.00 34.22           H  
ATOM   2046  N   ALA B 313      -8.525  78.360   6.204  1.00 32.65           N  
ATOM   2047  CA  ALA B 313      -8.998  77.014   5.877  1.00 31.83           C  
ATOM   2048  C   ALA B 313      -7.947  75.924   6.139  1.00 32.95           C  
ATOM   2049  O   ALA B 313      -8.316  74.845   6.600  1.00 33.03           O  
ATOM   2050  CB  ALA B 313      -9.472  76.972   4.418  1.00 31.93           C  
ATOM   2051  H   ALA B 313      -8.434  79.002   5.428  1.00 32.65           H  
ATOM   2052  HA  ALA B 313      -9.847  76.804   6.526  1.00 31.83           H  
ATOM   2053  HB1 ALA B 313     -10.051  76.069   4.235  1.00 31.93           H  
ATOM   2054  HB2 ALA B 313     -10.108  77.820   4.171  1.00 31.93           H  
ATOM   2055  HB3 ALA B 313      -8.637  76.977   3.716  1.00 31.93           H  
ATOM   2056  N   ASN B 314      -6.663  76.241   5.892  1.00 34.18           N  
ATOM   2057  CA  ASN B 314      -5.519  75.396   6.242  1.00 35.81           C  
ATOM   2058  C   ASN B 314      -5.263  75.348   7.755  1.00 36.34           C  
ATOM   2059  O   ASN B 314      -4.913  74.278   8.243  1.00 37.14           O  
ATOM   2060  CB  ASN B 314      -4.262  75.868   5.477  1.00 36.15           C  
ATOM   2061  CG  ASN B 314      -4.182  75.280   4.070  1.00 36.55           C  
ATOM   2062  ND2 ASN B 314      -4.632  76.023   3.060  1.00 37.48           N  
ATOM   2063  OD1 ASN B 314      -3.720  74.154   3.900  1.00 35.63           O  
ATOM   2064  H   ASN B 314      -6.445  77.149   5.504  1.00 34.18           H  
ATOM   2065  HA  ASN B 314      -5.803  74.405   5.886  1.00 35.81           H  
ATOM   2066  HB2 ASN B 314      -4.183  76.956   5.453  1.00 36.15           H  
ATOM   2067  HB3 ASN B 314      -3.365  75.517   5.991  1.00 36.15           H  
ATOM   2068 HD21 ASN B 314      -5.044  76.932   3.229  1.00 37.48           H  
ATOM   2069 HD22 ASN B 314      -4.630  75.645   2.122  1.00 37.48           H  
ATOM   2070  N   GLN B 315      -5.468  76.467   8.475  1.00 35.80           N  
ATOM   2071  CA  GLN B 315      -5.348  76.554   9.937  1.00 36.35           C  
ATOM   2072  C   GLN B 315      -6.385  75.718  10.713  1.00 34.05           C  
ATOM   2073  O   GLN B 315      -6.131  75.403  11.876  1.00 34.40           O  
ATOM   2074  CB  GLN B 315      -5.405  78.030  10.382  1.00 39.12           C  
ATOM   2075  CG  GLN B 315      -4.129  78.832  10.055  1.00 42.55           C  
ATOM   2076  CD  GLN B 315      -4.284  80.352  10.206  1.00 48.56           C  
ATOM   2077  NE2 GLN B 315      -5.242  80.823  11.009  1.00 48.14           N  
ATOM   2078  OE1 GLN B 315      -3.530  81.105   9.596  1.00 49.72           O  
ATOM   2079  H   GLN B 315      -5.738  77.317   7.999  1.00 35.80           H  
ATOM   2080  HA  GLN B 315      -4.368  76.158  10.206  1.00 36.35           H  
ATOM   2081  HB2 GLN B 315      -6.269  78.504   9.921  1.00 39.12           H  
ATOM   2082  HB3 GLN B 315      -5.578  78.088  11.455  1.00 39.12           H  
ATOM   2083  HG2 GLN B 315      -3.312  78.503  10.698  1.00 42.55           H  
ATOM   2084  HG3 GLN B 315      -3.806  78.628   9.036  1.00 42.55           H  
ATOM   2085 HE21 GLN B 315      -5.862  80.198  11.501  1.00 48.14           H  
ATOM   2086 HE22 GLN B 315      -5.335  81.819  11.151  1.00 48.14           H  
ATOM   2087  N   LEU B 316      -7.508  75.360  10.067  1.00 31.25           N  
ATOM   2088  CA  LEU B 316      -8.531  74.473  10.620  1.00 28.87           C  
ATOM   2089  C   LEU B 316      -8.194  72.978  10.460  1.00 30.40           C  
ATOM   2090  O   LEU B 316      -8.755  72.186  11.213  1.00 32.03           O  
ATOM   2091  CB  LEU B 316      -9.899  74.774   9.965  1.00 25.19           C  
ATOM   2092  CG  LEU B 316     -10.532  76.136  10.330  1.00 25.47           C  
ATOM   2093  CD1 LEU B 316     -11.828  76.361   9.524  1.00 22.03           C  
ATOM   2094  CD2 LEU B 316     -10.753  76.314  11.846  1.00 25.68           C  
ATOM   2095  H   LEU B 316      -7.657  75.680   9.121  1.00 31.25           H  
ATOM   2096  HA  LEU B 316      -8.609  74.655  11.693  1.00 28.87           H  
ATOM   2097  HB2 LEU B 316      -9.788  74.713   8.883  1.00 25.19           H  
ATOM   2098  HB3 LEU B 316     -10.614  73.994  10.234  1.00 25.19           H  
ATOM   2099  HG  LEU B 316      -9.837  76.915  10.024  1.00 25.47           H  
ATOM   2100 HD11 LEU B 316     -11.811  77.334   9.035  1.00 22.03           H  
ATOM   2101 HD12 LEU B 316     -11.964  75.613   8.743  1.00 22.03           H  
ATOM   2102 HD13 LEU B 316     -12.719  76.325  10.149  1.00 22.03           H  
ATOM   2103 HD21 LEU B 316     -11.701  76.799  12.078  1.00 25.68           H  
ATOM   2104 HD22 LEU B 316     -10.743  75.360  12.373  1.00 25.68           H  
ATOM   2105 HD23 LEU B 316      -9.967  76.937  12.273  1.00 25.68           H  
ATOM   2106  N   LEU B 317      -7.315  72.589   9.516  1.00 29.54           N  
ATOM   2107  CA  LEU B 317      -6.981  71.177   9.264  1.00 28.73           C  
ATOM   2108  C   LEU B 317      -6.304  70.426  10.440  1.00 29.65           C  
ATOM   2109  O   LEU B 317      -6.728  69.299  10.697  1.00 31.59           O  
ATOM   2110  CB  LEU B 317      -6.166  71.004   7.962  1.00 27.06           C  
ATOM   2111  CG  LEU B 317      -6.906  71.369   6.660  1.00 26.75           C  
ATOM   2112  CD1 LEU B 317      -5.902  71.459   5.503  1.00 25.71           C  
ATOM   2113  CD2 LEU B 317      -8.043  70.381   6.326  1.00 22.91           C  
ATOM   2114  H   LEU B 317      -6.860  73.275   8.928  1.00 29.54           H  
ATOM   2115  HA  LEU B 317      -7.937  70.674   9.107  1.00 28.73           H  
ATOM   2116  HB2 LEU B 317      -5.259  71.602   8.015  1.00 27.06           H  
ATOM   2117  HB3 LEU B 317      -5.820  69.972   7.879  1.00 27.06           H  
ATOM   2118  HG  LEU B 317      -7.344  72.360   6.777  1.00 26.75           H  
ATOM   2119 HD11 LEU B 317      -6.410  71.606   4.551  1.00 25.71           H  
ATOM   2120 HD12 LEU B 317      -5.210  72.288   5.638  1.00 25.71           H  
ATOM   2121 HD13 LEU B 317      -5.301  70.552   5.431  1.00 25.71           H  
ATOM   2122 HD21 LEU B 317      -7.917  69.926   5.343  1.00 22.91           H  
ATOM   2123 HD22 LEU B 317      -8.105  69.565   7.044  1.00 22.91           H  
ATOM   2124 HD23 LEU B 317      -9.010  70.882   6.321  1.00 22.91           H  
ATOM   2125  N   PRO B 318      -5.344  71.039  11.184  1.00 29.53           N  
ATOM   2126  CA  PRO B 318      -4.782  70.441  12.413  1.00 28.49           C  
ATOM   2127  C   PRO B 318      -5.789  70.222  13.551  1.00 30.52           C  
ATOM   2128  O   PRO B 318      -5.578  69.328  14.369  1.00 33.70           O  
ATOM   2129  CB  PRO B 318      -3.685  71.426  12.859  1.00 27.20           C  
ATOM   2130  CG  PRO B 318      -3.313  72.182  11.601  1.00 25.60           C  
ATOM   2131  CD  PRO B 318      -4.638  72.278  10.866  1.00 26.78           C  
ATOM   2132  HA  PRO B 318      -4.327  69.486  12.141  1.00 28.49           H  
ATOM   2133  HB2 PRO B 318      -4.071  72.135  13.594  1.00 27.20           H  
ATOM   2134  HB3 PRO B 318      -2.825  70.926  13.306  1.00 27.20           H  
ATOM   2135  HG2 PRO B 318      -2.854  73.152  11.795  1.00 25.60           H  
ATOM   2136  HG3 PRO B 318      -2.613  71.588  11.013  1.00 25.60           H  
ATOM   2137  HD2 PRO B 318      -5.219  73.116  11.241  1.00 26.78           H  
ATOM   2138  HD3 PRO B 318      -4.455  72.416   9.807  1.00 26.78           H  
ATOM   2139  N   LEU B 319      -6.860  71.032  13.578  1.00 29.16           N  
ATOM   2140  CA  LEU B 319      -7.926  70.926  14.566  1.00 27.88           C  
ATOM   2141  C   LEU B 319      -8.768  69.661  14.372  1.00 29.54           C  
ATOM   2142  O   LEU B 319      -9.238  69.155  15.382  1.00 30.17           O  
ATOM   2143  CB  LEU B 319      -8.790  72.205  14.603  1.00 28.36           C  
ATOM   2144  CG  LEU B 319      -8.201  73.392  15.394  1.00 28.43           C  
ATOM   2145  CD1 LEU B 319      -6.744  73.744  15.045  1.00 26.25           C  
ATOM   2146  CD2 LEU B 319      -9.093  74.622  15.202  1.00 29.03           C  
ATOM   2147  H   LEU B 319      -6.979  71.738  12.865  1.00 29.16           H  
ATOM   2148  HA  LEU B 319      -7.467  70.821  15.544  1.00 27.88           H  
ATOM   2149  HB2 LEU B 319      -9.040  72.522  13.595  1.00 28.36           H  
ATOM   2150  HB3 LEU B 319      -9.743  71.972  15.073  1.00 28.36           H  
ATOM   2151  HG  LEU B 319      -8.224  73.133  16.454  1.00 28.43           H  
ATOM   2152 HD11 LEU B 319      -6.515  74.788  15.259  1.00 26.25           H  
ATOM   2153 HD12 LEU B 319      -6.047  73.139  15.624  1.00 26.25           H  
ATOM   2154 HD13 LEU B 319      -6.532  73.590  13.987  1.00 26.25           H  
ATOM   2155 HD21 LEU B 319      -8.691  75.474  15.746  1.00 29.03           H  
ATOM   2156 HD22 LEU B 319      -9.151  74.905  14.152  1.00 29.03           H  
ATOM   2157 HD23 LEU B 319     -10.106  74.438  15.553  1.00 29.03           H  
ATOM   2158  N   GLU B 320      -8.900  69.147  13.131  1.00 29.13           N  
ATOM   2159  CA  GLU B 320      -9.607  67.903  12.779  1.00 28.73           C  
ATOM   2160  C   GLU B 320     -11.070  67.895  13.265  1.00 29.22           C  
ATOM   2161  O   GLU B 320     -11.528  66.906  13.843  1.00 29.76           O  
ATOM   2162  CB  GLU B 320      -8.825  66.661  13.274  1.00 27.24           C  
ATOM   2163  CG  GLU B 320      -7.404  66.536  12.684  1.00 31.94           C  
ATOM   2164  CD  GLU B 320      -6.604  65.311  13.159  1.00 33.86           C  
ATOM   2165  OE1 GLU B 320      -7.054  64.607  14.094  1.00 38.11           O  
ATOM   2166  OE2 GLU B 320      -5.519  65.100  12.574  1.00 34.88           O1-
ATOM   2167  H   GLU B 320      -8.449  69.620  12.361  1.00 29.13           H  
ATOM   2168  HA  GLU B 320      -9.647  67.867  11.690  1.00 28.73           H  
ATOM   2169  HB2 GLU B 320      -8.769  66.680  14.364  1.00 27.24           H  
ATOM   2170  HB3 GLU B 320      -9.381  65.758  13.018  1.00 27.24           H  
ATOM   2171  HG2 GLU B 320      -7.473  66.505  11.596  1.00 31.94           H  
ATOM   2172  HG3 GLU B 320      -6.822  67.423  12.927  1.00 31.94           H  
ATOM   2173  N   MET B 321     -11.753  69.034  13.070  1.00 29.98           N  
ATOM   2174  CA  MET B 321     -13.101  69.288  13.563  1.00 31.21           C  
ATOM   2175  C   MET B 321     -14.142  68.387  12.895  1.00 32.40           C  
ATOM   2176  O   MET B 321     -14.022  68.081  11.708  1.00 35.24           O  
ATOM   2177  CB  MET B 321     -13.476  70.768  13.364  1.00 29.23           C  
ATOM   2178  CG  MET B 321     -12.571  71.745  14.129  1.00 31.67           C  
ATOM   2179  SD  MET B 321     -12.911  73.504  13.843  1.00 37.12           S  
ATOM   2180  CE  MET B 321     -14.571  73.639  14.553  1.00 37.83           C  
ATOM   2181  H   MET B 321     -11.326  69.781  12.538  1.00 29.98           H  
ATOM   2182  HA  MET B 321     -13.094  69.073  14.628  1.00 31.21           H  
ATOM   2183  HB2 MET B 321     -13.462  71.016  12.302  1.00 29.23           H  
ATOM   2184  HB3 MET B 321     -14.506  70.908  13.692  1.00 29.23           H  
ATOM   2185  HG2 MET B 321     -12.632  71.548  15.199  1.00 31.67           H  
ATOM   2186  HG3 MET B 321     -11.538  71.577  13.833  1.00 31.67           H  
ATOM   2187  HE1 MET B 321     -14.961  74.645  14.411  1.00 37.83           H  
ATOM   2188  HE2 MET B 321     -15.255  72.950  14.066  1.00 37.83           H  
ATOM   2189  HE3 MET B 321     -14.553  73.420  15.621  1.00 37.83           H  
ATOM   2190  N   ASP B 322     -15.156  68.016  13.684  1.00 32.97           N  
ATOM   2191  CA  ASP B 322     -16.342  67.302  13.221  1.00 32.97           C  
ATOM   2192  C   ASP B 322     -17.540  68.274  13.199  1.00 34.78           C  
ATOM   2193  O   ASP B 322     -17.387  69.470  13.460  1.00 34.84           O  
ATOM   2194  CB  ASP B 322     -16.620  66.031  14.071  1.00 33.75           C  
ATOM   2195  CG  ASP B 322     -17.098  66.213  15.523  1.00 35.56           C  
ATOM   2196  OD1 ASP B 322     -16.904  67.301  16.106  1.00 37.93           O  
ATOM   2197  OD2 ASP B 322     -17.585  65.202  16.068  1.00 34.08           O1-
ATOM   2198  H   ASP B 322     -15.179  68.315  14.650  1.00 32.97           H  
ATOM   2199  HA  ASP B 322     -16.205  66.972  12.189  1.00 32.97           H  
ATOM   2200  HB2 ASP B 322     -17.308  65.372  13.543  1.00 33.75           H  
ATOM   2201  HB3 ASP B 322     -15.689  65.466  14.132  1.00 33.75           H  
ATOM   2202  N   ASP B 323     -18.723  67.718  12.908  1.00 36.01           N  
ATOM   2203  CA  ASP B 323     -20.013  68.412  12.888  1.00 38.83           C  
ATOM   2204  C   ASP B 323     -20.413  69.057  14.223  1.00 38.09           C  
ATOM   2205  O   ASP B 323     -20.917  70.180  14.202  1.00 38.23           O  
ATOM   2206  CB  ASP B 323     -21.152  67.488  12.402  1.00 44.06           C  
ATOM   2207  CG  ASP B 323     -20.958  66.919  10.989  1.00 49.26           C  
ATOM   2208  OD1 ASP B 323     -20.413  67.640  10.123  1.00 51.12           O  
ATOM   2209  OD2 ASP B 323     -21.476  65.805  10.756  1.00 50.37           O1-
ATOM   2210  H   ASP B 323     -18.751  66.732  12.685  1.00 36.01           H  
ATOM   2211  HA  ASP B 323     -19.902  69.237  12.180  1.00 38.83           H  
ATOM   2212  HB2 ASP B 323     -21.236  66.644  13.088  1.00 44.06           H  
ATOM   2213  HB3 ASP B 323     -22.105  68.016  12.432  1.00 44.06           H  
ATOM   2214  N   ALA B 324     -20.174  68.359  15.349  1.00 36.73           N  
ATOM   2215  CA  ALA B 324     -20.485  68.849  16.693  1.00 34.08           C  
ATOM   2216  C   ALA B 324     -19.684  70.098  17.070  1.00 33.35           C  
ATOM   2217  O   ALA B 324     -20.269  71.043  17.588  1.00 33.68           O  
ATOM   2218  CB  ALA B 324     -20.260  67.738  17.727  1.00 33.72           C  
ATOM   2219  H   ALA B 324     -19.724  67.457  15.292  1.00 36.73           H  
ATOM   2220  HA  ALA B 324     -21.542  69.121  16.717  1.00 34.08           H  
ATOM   2221  HB1 ALA B 324     -20.344  68.117  18.746  1.00 33.72           H  
ATOM   2222  HB2 ALA B 324     -20.994  66.945  17.617  1.00 33.72           H  
ATOM   2223  HB3 ALA B 324     -19.274  67.290  17.623  1.00 33.72           H  
ATOM   2224  N   GLU B 325     -18.378  70.090  16.770  1.00 32.09           N  
ATOM   2225  CA  GLU B 325     -17.456  71.184  17.062  1.00 31.54           C  
ATOM   2226  C   GLU B 325     -17.597  72.383  16.129  1.00 32.01           C  
ATOM   2227  O   GLU B 325     -17.434  73.505  16.603  1.00 31.70           O  
ATOM   2228  CB  GLU B 325     -16.028  70.651  17.025  1.00 31.92           C  
ATOM   2229  CG  GLU B 325     -15.770  69.707  18.212  1.00 33.76           C  
ATOM   2230  CD  GLU B 325     -14.510  68.861  18.088  1.00 36.27           C  
ATOM   2231  OE1 GLU B 325     -14.296  68.042  19.004  1.00 36.30           O  
ATOM   2232  OE2 GLU B 325     -13.782  69.005  17.084  1.00 37.47           O1-
ATOM   2233  H   GLU B 325     -17.967  69.262  16.354  1.00 32.09           H  
ATOM   2234  HA  GLU B 325     -17.651  71.535  18.077  1.00 31.54           H  
ATOM   2235  HB2 GLU B 325     -15.883  70.133  16.074  1.00 31.92           H  
ATOM   2236  HB3 GLU B 325     -15.306  71.469  17.040  1.00 31.92           H  
ATOM   2237  HG2 GLU B 325     -15.716  70.284  19.134  1.00 33.76           H  
ATOM   2238  HG3 GLU B 325     -16.610  69.026  18.331  1.00 33.76           H  
ATOM   2239  N   THR B 326     -17.912  72.143  14.844  1.00 31.68           N  
ATOM   2240  CA  THR B 326     -18.193  73.208  13.879  1.00 30.50           C  
ATOM   2241  C   THR B 326     -19.514  73.927  14.205  1.00 29.66           C  
ATOM   2242  O   THR B 326     -19.562  75.153  14.117  1.00 28.63           O  
ATOM   2243  CB  THR B 326     -18.263  72.697  12.417  1.00 30.66           C  
ATOM   2244  CG2 THR B 326     -18.406  73.818  11.368  1.00 28.09           C  
ATOM   2245  OG1 THR B 326     -17.081  71.985  12.104  1.00 32.86           O  
ATOM   2246  H   THR B 326     -18.020  71.191  14.521  1.00 31.68           H  
ATOM   2247  HA  THR B 326     -17.394  73.949  13.944  1.00 30.50           H  
ATOM   2248  HB  THR B 326     -19.095  71.999  12.311  1.00 30.66           H  
ATOM   2249  HG1 THR B 326     -17.036  71.207  12.670  1.00 32.86           H  
ATOM   2250 HG21 THR B 326     -18.399  73.411  10.356  1.00 28.09           H  
ATOM   2251 HG22 THR B 326     -19.335  74.375  11.481  1.00 28.09           H  
ATOM   2252 HG23 THR B 326     -17.587  74.534  11.444  1.00 28.09           H  
ATOM   2253  N   GLY B 327     -20.526  73.155  14.644  1.00 29.18           N  
ATOM   2254  CA  GLY B 327     -21.800  73.658  15.142  1.00 29.88           C  
ATOM   2255  C   GLY B 327     -21.610  74.427  16.456  1.00 30.72           C  
ATOM   2256  O   GLY B 327     -22.176  75.505  16.600  1.00 31.42           O  
ATOM   2257  H   GLY B 327     -20.397  72.152  14.678  1.00 29.18           H  
ATOM   2258  HA2 GLY B 327     -22.273  74.293  14.390  1.00 29.88           H  
ATOM   2259  HA3 GLY B 327     -22.466  72.814  15.321  1.00 29.88           H  
ATOM   2260  N   LEU B 328     -20.805  73.902  17.399  1.00 31.93           N  
ATOM   2261  CA  LEU B 328     -20.509  74.545  18.684  1.00 32.24           C  
ATOM   2262  C   LEU B 328     -19.717  75.851  18.526  1.00 33.29           C  
ATOM   2263  O   LEU B 328     -20.095  76.825  19.171  1.00 35.51           O  
ATOM   2264  CB  LEU B 328     -19.802  73.558  19.638  1.00 31.39           C  
ATOM   2265  CG  LEU B 328     -20.763  72.567  20.339  1.00 31.61           C  
ATOM   2266  CD1 LEU B 328     -20.024  71.324  20.883  1.00 29.01           C  
ATOM   2267  CD2 LEU B 328     -21.623  73.256  21.421  1.00 30.95           C  
ATOM   2268  H   LEU B 328     -20.381  72.996  17.248  1.00 31.93           H  
ATOM   2269  HA  LEU B 328     -21.462  74.825  19.133  1.00 32.24           H  
ATOM   2270  HB2 LEU B 328     -19.046  73.020  19.069  1.00 31.39           H  
ATOM   2271  HB3 LEU B 328     -19.250  74.098  20.409  1.00 31.39           H  
ATOM   2272  HG  LEU B 328     -21.451  72.197  19.579  1.00 31.61           H  
ATOM   2273 HD11 LEU B 328     -20.582  70.417  20.652  1.00 29.01           H  
ATOM   2274 HD12 LEU B 328     -19.036  71.203  20.440  1.00 29.01           H  
ATOM   2275 HD13 LEU B 328     -19.886  71.356  21.963  1.00 29.01           H  
ATOM   2276 HD21 LEU B 328     -21.502  72.801  22.402  1.00 30.95           H  
ATOM   2277 HD22 LEU B 328     -21.377  74.313  21.530  1.00 30.95           H  
ATOM   2278 HD23 LEU B 328     -22.682  73.191  21.174  1.00 30.95           H  
ATOM   2279  N   LEU B 329     -18.701  75.889  17.640  1.00 33.69           N  
ATOM   2280  CA  LEU B 329     -17.986  77.123  17.287  1.00 31.48           C  
ATOM   2281  C   LEU B 329     -18.901  78.167  16.633  1.00 33.16           C  
ATOM   2282  O   LEU B 329     -18.776  79.340  16.974  1.00 34.70           O  
ATOM   2283  CB  LEU B 329     -16.767  76.865  16.357  1.00 29.86           C  
ATOM   2284  CG  LEU B 329     -15.369  76.942  17.014  1.00 31.83           C  
ATOM   2285  CD1 LEU B 329     -14.268  76.931  15.929  1.00 27.54           C  
ATOM   2286  CD2 LEU B 329     -15.200  78.161  17.944  1.00 30.39           C  
ATOM   2287  H   LEU B 329     -18.420  75.047  17.152  1.00 33.69           H  
ATOM   2288  HA  LEU B 329     -17.655  77.552  18.233  1.00 31.48           H  
ATOM   2289  HB2 LEU B 329     -16.882  75.918  15.827  1.00 29.86           H  
ATOM   2290  HB3 LEU B 329     -16.762  77.614  15.563  1.00 29.86           H  
ATOM   2291  HG  LEU B 329     -15.244  76.047  17.625  1.00 31.83           H  
ATOM   2292 HD11 LEU B 329     -13.620  76.064  16.044  1.00 27.54           H  
ATOM   2293 HD12 LEU B 329     -14.680  76.888  14.921  1.00 27.54           H  
ATOM   2294 HD13 LEU B 329     -13.628  77.813  15.958  1.00 27.54           H  
ATOM   2295 HD21 LEU B 329     -14.187  78.562  17.933  1.00 30.39           H  
ATOM   2296 HD22 LEU B 329     -15.870  78.971  17.659  1.00 30.39           H  
ATOM   2297 HD23 LEU B 329     -15.415  77.894  18.979  1.00 30.39           H  
ATOM   2298  N   SER B 330     -19.797  77.727  15.731  1.00 32.87           N  
ATOM   2299  CA  SER B 330     -20.780  78.580  15.057  1.00 33.36           C  
ATOM   2300  C   SER B 330     -21.813  79.173  16.028  1.00 34.03           C  
ATOM   2301  O   SER B 330     -22.183  80.332  15.864  1.00 34.07           O  
ATOM   2302  CB  SER B 330     -21.495  77.790  13.948  1.00 34.40           C  
ATOM   2303  OG  SER B 330     -20.623  77.554  12.863  1.00 35.84           O  
ATOM   2304  H   SER B 330     -19.829  76.743  15.503  1.00 32.87           H  
ATOM   2305  HA  SER B 330     -20.248  79.416  14.598  1.00 33.36           H  
ATOM   2306  HB2 SER B 330     -21.884  76.841  14.316  1.00 34.40           H  
ATOM   2307  HB3 SER B 330     -22.347  78.352  13.562  1.00 34.40           H  
ATOM   2308  HG  SER B 330     -19.973  76.900  13.140  1.00 35.84           H  
ATOM   2309  N   ALA B 331     -22.231  78.373  17.024  1.00 35.02           N  
ATOM   2310  CA  ALA B 331     -23.172  78.743  18.076  1.00 34.10           C  
ATOM   2311  C   ALA B 331     -22.572  79.738  19.079  1.00 33.26           C  
ATOM   2312  O   ALA B 331     -23.238  80.717  19.401  1.00 32.75           O  
ATOM   2313  CB  ALA B 331     -23.659  77.472  18.787  1.00 32.96           C  
ATOM   2314  H   ALA B 331     -21.886  77.422  17.065  1.00 35.02           H  
ATOM   2315  HA  ALA B 331     -24.027  79.217  17.593  1.00 34.10           H  
ATOM   2316  HB1 ALA B 331     -24.518  77.680  19.423  1.00 32.96           H  
ATOM   2317  HB2 ALA B 331     -23.973  76.715  18.070  1.00 32.96           H  
ATOM   2318  HB3 ALA B 331     -22.882  77.026  19.409  1.00 32.96           H  
ATOM   2319  N   ILE B 332     -21.323  79.496  19.517  1.00 32.69           N  
ATOM   2320  CA  ILE B 332     -20.536  80.391  20.375  1.00 32.63           C  
ATOM   2321  C   ILE B 332     -20.228  81.731  19.677  1.00 34.54           C  
ATOM   2322  O   ILE B 332     -20.312  82.778  20.317  1.00 36.82           O  
ATOM   2323  CB  ILE B 332     -19.194  79.719  20.811  1.00 30.18           C  
ATOM   2324  CG1 ILE B 332     -19.460  78.524  21.753  1.00 28.20           C  
ATOM   2325  CG2 ILE B 332     -18.159  80.660  21.467  1.00 26.43           C  
ATOM   2326  CD1 ILE B 332     -18.315  77.501  21.816  1.00 28.23           C  
ATOM   2327  H   ILE B 332     -20.853  78.651  19.217  1.00 32.69           H  
ATOM   2328  HA  ILE B 332     -21.127  80.605  21.267  1.00 32.63           H  
ATOM   2329  HB  ILE B 332     -18.732  79.325  19.903  1.00 30.18           H  
ATOM   2330 HG12 ILE B 332     -19.680  78.890  22.757  1.00 28.20           H  
ATOM   2331 HG13 ILE B 332     -20.357  77.999  21.437  1.00 28.20           H  
ATOM   2332 HG21 ILE B 332     -17.258  80.114  21.734  1.00 26.43           H  
ATOM   2333 HG22 ILE B 332     -17.836  81.466  20.811  1.00 26.43           H  
ATOM   2334 HG23 ILE B 332     -18.557  81.113  22.375  1.00 26.43           H  
ATOM   2335 HD11 ILE B 332     -18.707  76.493  21.954  1.00 28.23           H  
ATOM   2336 HD12 ILE B 332     -17.720  77.496  20.902  1.00 28.23           H  
ATOM   2337 HD13 ILE B 332     -17.646  77.711  22.649  1.00 28.23           H  
ATOM   2338  N   CYS B 333     -19.904  81.660  18.376  1.00 35.96           N  
ATOM   2339  CA  CYS B 333     -19.656  82.788  17.481  1.00 36.91           C  
ATOM   2340  C   CYS B 333     -20.907  83.671  17.287  1.00 35.09           C  
ATOM   2341  O   CYS B 333     -20.791  84.895  17.336  1.00 35.49           O  
ATOM   2342  CB  CYS B 333     -19.061  82.280  16.150  1.00 39.03           C  
ATOM   2343  SG  CYS B 333     -18.789  83.576  14.920  1.00 46.62           S  
ATOM   2344  H   CYS B 333     -19.831  80.747  17.947  1.00 35.96           H  
ATOM   2345  HA  CYS B 333     -18.894  83.409  17.950  1.00 36.91           H  
ATOM   2346  HB2 CYS B 333     -18.101  81.797  16.335  1.00 39.03           H  
ATOM   2347  HB3 CYS B 333     -19.713  81.531  15.701  1.00 39.03           H  
ATOM   2348  HG  CYS B 333     -20.080  83.795  14.657  1.00 46.62           H  
ATOM   2349  N   LEU B 334     -22.069  83.024  17.089  1.00 34.62           N  
ATOM   2350  CA  LEU B 334     -23.382  83.644  16.917  1.00 35.76           C  
ATOM   2351  C   LEU B 334     -23.890  84.315  18.196  1.00 36.86           C  
ATOM   2352  O   LEU B 334     -24.157  85.515  18.192  1.00 35.79           O  
ATOM   2353  CB  LEU B 334     -24.377  82.575  16.407  1.00 34.90           C  
ATOM   2354  CG  LEU B 334     -25.863  82.991  16.319  1.00 35.77           C  
ATOM   2355  CD1 LEU B 334     -26.078  84.225  15.432  1.00 33.91           C  
ATOM   2356  CD2 LEU B 334     -26.725  81.810  15.855  1.00 34.65           C  
ATOM   2357  H   LEU B 334     -22.061  82.014  17.048  1.00 34.62           H  
ATOM   2358  HA  LEU B 334     -23.287  84.415  16.158  1.00 35.76           H  
ATOM   2359  HB2 LEU B 334     -24.051  82.231  15.427  1.00 34.90           H  
ATOM   2360  HB3 LEU B 334     -24.314  81.701  17.056  1.00 34.90           H  
ATOM   2361  HG  LEU B 334     -26.217  83.248  17.318  1.00 35.77           H  
ATOM   2362 HD11 LEU B 334     -27.130  84.505  15.404  1.00 33.91           H  
ATOM   2363 HD12 LEU B 334     -25.532  85.085  15.811  1.00 33.91           H  
ATOM   2364 HD13 LEU B 334     -25.743  84.043  14.411  1.00 33.91           H  
ATOM   2365 HD21 LEU B 334     -27.546  81.626  16.548  1.00 34.65           H  
ATOM   2366 HD22 LEU B 334     -27.154  81.989  14.874  1.00 34.65           H  
ATOM   2367 HD23 LEU B 334     -26.145  80.892  15.773  1.00 34.65           H  
ATOM   2368  N   ILE B 335     -24.048  83.498  19.244  1.00 37.54           N  
ATOM   2369  CA  ILE B 335     -24.589  83.873  20.540  1.00 37.85           C  
ATOM   2370  C   ILE B 335     -23.437  84.483  21.358  1.00 38.67           C  
ATOM   2371  O   ILE B 335     -22.775  83.785  22.122  1.00 37.76           O  
ATOM   2372  CB  ILE B 335     -25.205  82.623  21.239  1.00 36.58           C  
ATOM   2373  CG1 ILE B 335     -26.359  82.024  20.393  1.00 33.98           C  
ATOM   2374  CG2 ILE B 335     -25.690  82.874  22.676  1.00 36.49           C  
ATOM   2375  CD1 ILE B 335     -26.925  80.697  20.918  1.00 34.53           C  
ATOM   2376  H   ILE B 335     -23.786  82.524  19.154  1.00 37.54           H  
ATOM   2377  HA  ILE B 335     -25.373  84.623  20.413  1.00 37.85           H  
ATOM   2378  HB  ILE B 335     -24.421  81.869  21.315  1.00 36.58           H  
ATOM   2379 HG12 ILE B 335     -27.166  82.754  20.332  1.00 33.98           H  
ATOM   2380 HG13 ILE B 335     -26.035  81.855  19.366  1.00 33.98           H  
ATOM   2381 HG21 ILE B 335     -25.784  81.913  23.175  1.00 36.49           H  
ATOM   2382 HG22 ILE B 335     -25.000  83.454  23.281  1.00 36.49           H  
ATOM   2383 HG23 ILE B 335     -26.654  83.383  22.700  1.00 36.49           H  
ATOM   2384 HD11 ILE B 335     -27.592  80.244  20.184  1.00 34.53           H  
ATOM   2385 HD12 ILE B 335     -26.129  79.982  21.124  1.00 34.53           H  
ATOM   2386 HD13 ILE B 335     -27.499  80.839  21.834  1.00 34.53           H  
ATOM   2387  N   CYS B 336     -23.188  85.774  21.105  1.00 40.40           N  
ATOM   2388  CA  CYS B 336     -22.098  86.559  21.667  1.00 42.03           C  
ATOM   2389  C   CYS B 336     -22.704  87.845  22.235  1.00 44.27           C  
ATOM   2390  O   CYS B 336     -23.246  88.646  21.472  1.00 43.95           O  
ATOM   2391  CB  CYS B 336     -21.017  86.830  20.602  1.00 42.89           C  
ATOM   2392  SG  CYS B 336     -19.784  88.044  21.155  1.00 45.43           S  
ATOM   2393  H   CYS B 336     -23.772  86.260  20.439  1.00 40.40           H  
ATOM   2394  HA  CYS B 336     -21.629  86.015  22.490  1.00 42.03           H  
ATOM   2395  HB2 CYS B 336     -20.516  85.902  20.332  1.00 42.89           H  
ATOM   2396  HB3 CYS B 336     -21.474  87.209  19.692  1.00 42.89           H  
ATOM   2397  HG  CYS B 336     -19.207  87.256  22.068  1.00 45.43           H  
ATOM   2398  N   GLY B 337     -22.597  88.014  23.563  1.00 46.30           N  
ATOM   2399  CA  GLY B 337     -23.203  89.126  24.294  1.00 48.38           C  
ATOM   2400  C   GLY B 337     -22.429  90.447  24.158  1.00 50.63           C  
ATOM   2401  O   GLY B 337     -22.853  91.438  24.750  1.00 52.65           O  
ATOM   2402  H   GLY B 337     -22.131  87.312  24.121  1.00 46.30           H  
ATOM   2403  HA2 GLY B 337     -24.224  89.277  23.949  1.00 48.38           H  
ATOM   2404  HA3 GLY B 337     -23.284  88.870  25.347  1.00 48.38           H  
ATOM   2405  N   ASP B 338     -21.315  90.475  23.403  1.00 50.74           N  
ATOM   2406  CA  ASP B 338     -20.520  91.679  23.130  1.00 50.81           C  
ATOM   2407  C   ASP B 338     -21.142  92.582  22.062  1.00 51.95           C  
ATOM   2408  O   ASP B 338     -20.847  93.775  22.078  1.00 51.27           O  
ATOM   2409  CB  ASP B 338     -19.063  91.392  22.692  1.00 50.80           C  
ATOM   2410  CG  ASP B 338     -18.205  90.529  23.622  1.00 50.15           C  
ATOM   2411  OD1 ASP B 338     -17.080  90.214  23.180  1.00 49.35           O  
ATOM   2412  OD2 ASP B 338     -18.615  90.243  24.769  1.00 55.12           O1-
ATOM   2413  H   ASP B 338     -20.997  89.625  22.963  1.00 50.74           H  
ATOM   2414  HA  ASP B 338     -20.474  92.266  24.051  1.00 50.81           H  
ATOM   2415  HB2 ASP B 338     -19.070  90.909  21.714  1.00 50.80           H  
ATOM   2416  HB3 ASP B 338     -18.530  92.335  22.566  1.00 50.80           H  
ATOM   2417  N   ARG B 339     -21.954  92.013  21.149  1.00 53.52           N  
ATOM   2418  CA  ARG B 339     -22.565  92.735  20.032  1.00 55.51           C  
ATOM   2419  C   ARG B 339     -23.400  93.918  20.526  1.00 57.15           C  
ATOM   2420  O   ARG B 339     -24.325  93.735  21.315  1.00 58.04           O  
ATOM   2421  CB  ARG B 339     -23.427  91.790  19.169  1.00 53.79           C  
ATOM   2422  CG  ARG B 339     -22.642  91.065  18.068  1.00 53.69           C  
ATOM   2423  CD  ARG B 339     -21.408  90.281  18.547  1.00 53.48           C  
ATOM   2424  NE  ARG B 339     -20.764  89.540  17.451  1.00 51.86           N  
ATOM   2425  CZ  ARG B 339     -21.222  88.433  16.840  1.00 54.03           C  
ATOM   2426  NH1 ARG B 339     -22.378  87.852  17.187  1.00 52.51           N  
ATOM   2427  NH2 ARG B 339     -20.503  87.896  15.850  1.00 52.96           N1+
ATOM   2428  H   ARG B 339     -22.174  91.029  21.225  1.00 53.52           H  
ATOM   2429  HA  ARG B 339     -21.759  93.135  19.412  1.00 55.51           H  
ATOM   2430  HB2 ARG B 339     -23.954  91.071  19.796  1.00 53.79           H  
ATOM   2431  HB3 ARG B 339     -24.208  92.360  18.661  1.00 53.79           H  
ATOM   2432  HG2 ARG B 339     -23.312  90.449  17.472  1.00 53.69           H  
ATOM   2433  HG3 ARG B 339     -22.291  91.850  17.396  1.00 53.69           H  
ATOM   2434  HD2 ARG B 339     -20.643  90.988  18.868  1.00 53.48           H  
ATOM   2435  HD3 ARG B 339     -21.630  89.656  19.411  1.00 53.48           H  
ATOM   2436  HE  ARG B 339     -19.899  89.938  17.111  1.00 51.86           H  
ATOM   2437 HH11 ARG B 339     -22.936  88.247  17.930  1.00 52.51           H  
ATOM   2438 HH12 ARG B 339     -22.692  87.003  16.737  1.00 52.51           H  
ATOM   2439 HH21 ARG B 339     -19.657  88.350  15.525  1.00 52.96           H  
ATOM   2440 HH22 ARG B 339     -20.818  87.058  15.384  1.00 52.96           H  
ATOM   2441  N   GLN B 340     -23.023  95.106  20.036  1.00 58.65           N  
ATOM   2442  CA  GLN B 340     -23.706  96.372  20.266  1.00 60.49           C  
ATOM   2443  C   GLN B 340     -25.160  96.369  19.786  1.00 60.67           C  
ATOM   2444  O   GLN B 340     -25.494  95.655  18.839  1.00 61.01           O  
ATOM   2445  CB  GLN B 340     -22.902  97.544  19.659  1.00 62.78           C  
ATOM   2446  CG  GLN B 340     -22.108  97.210  18.377  1.00 65.72           C  
ATOM   2447  CD  GLN B 340     -21.538  98.457  17.708  1.00 67.81           C  
ATOM   2448  NE2 GLN B 340     -20.226  98.482  17.476  1.00 67.69           N  
ATOM   2449  OE1 GLN B 340     -22.276  99.378  17.374  1.00 68.64           O  
ATOM   2450  H   GLN B 340     -22.216  95.153  19.432  1.00 58.65           H  
ATOM   2451  HA  GLN B 340     -23.724  96.508  21.347  1.00 60.49           H  
ATOM   2452  HB2 GLN B 340     -23.571  98.387  19.474  1.00 62.78           H  
ATOM   2453  HB3 GLN B 340     -22.209  97.907  20.412  1.00 62.78           H  
ATOM   2454  HG2 GLN B 340     -21.301  96.508  18.592  1.00 65.72           H  
ATOM   2455  HG3 GLN B 340     -22.767  96.728  17.654  1.00 65.72           H  
ATOM   2456 HE21 GLN B 340     -19.645  97.700  17.737  1.00 67.69           H  
ATOM   2457 HE22 GLN B 340     -19.811  99.299  17.054  1.00 67.69           H  
ATOM   2458  N   ASP B 341     -25.983  97.179  20.470  1.00 60.64           N  
ATOM   2459  CA  ASP B 341     -27.423  97.325  20.234  1.00 61.56           C  
ATOM   2460  C   ASP B 341     -28.254  96.136  20.768  1.00 60.09           C  
ATOM   2461  O   ASP B 341     -29.448  96.080  20.480  1.00 58.24           O  
ATOM   2462  CB  ASP B 341     -27.801  97.706  18.771  1.00 64.83           C  
ATOM   2463  CG  ASP B 341     -26.956  98.839  18.155  1.00 67.87           C  
ATOM   2464  OD1 ASP B 341     -26.782  99.879  18.830  1.00 68.88           O  
ATOM   2465  OD2 ASP B 341     -26.555  98.681  16.980  1.00 68.66           O1-
ATOM   2466  H   ASP B 341     -25.606  97.734  21.227  1.00 60.64           H  
ATOM   2467  HA  ASP B 341     -27.721  98.165  20.864  1.00 61.56           H  
ATOM   2468  HB2 ASP B 341     -27.744  96.823  18.132  1.00 64.83           H  
ATOM   2469  HB3 ASP B 341     -28.838  98.042  18.738  1.00 64.83           H  
ATOM   2470  N   LEU B 342     -27.642  95.243  21.569  1.00 59.37           N  
ATOM   2471  CA  LEU B 342     -28.314  94.178  22.323  1.00 58.03           C  
ATOM   2472  C   LEU B 342     -29.148  94.785  23.462  1.00 56.77           C  
ATOM   2473  O   LEU B 342     -28.625  95.580  24.243  1.00 56.11           O  
ATOM   2474  CB  LEU B 342     -27.253  93.198  22.891  1.00 57.47           C  
ATOM   2475  CG  LEU B 342     -27.091  91.861  22.130  1.00 57.76           C  
ATOM   2476  CD1 LEU B 342     -27.072  92.005  20.596  1.00 57.16           C  
ATOM   2477  CD2 LEU B 342     -25.853  91.100  22.646  1.00 57.20           C  
ATOM   2478  H   LEU B 342     -26.655  95.349  21.751  1.00 59.37           H  
ATOM   2479  HA  LEU B 342     -28.985  93.640  21.652  1.00 58.03           H  
ATOM   2480  HB2 LEU B 342     -26.295  93.710  22.966  1.00 57.47           H  
ATOM   2481  HB3 LEU B 342     -27.499  92.932  23.921  1.00 57.47           H  
ATOM   2482  HG  LEU B 342     -27.966  91.253  22.370  1.00 57.76           H  
ATOM   2483 HD11 LEU B 342     -26.421  91.278  20.113  1.00 57.16           H  
ATOM   2484 HD12 LEU B 342     -28.070  91.858  20.183  1.00 57.16           H  
ATOM   2485 HD13 LEU B 342     -26.728  92.992  20.292  1.00 57.16           H  
ATOM   2486 HD21 LEU B 342     -26.129  90.118  23.019  1.00 57.20           H  
ATOM   2487 HD22 LEU B 342     -25.094  90.955  21.878  1.00 57.20           H  
ATOM   2488 HD23 LEU B 342     -25.364  91.623  23.468  1.00 57.20           H  
ATOM   2489  N   GLU B 343     -30.419  94.365  23.545  1.00 55.51           N  
ATOM   2490  CA  GLU B 343     -31.354  94.712  24.614  1.00 55.39           C  
ATOM   2491  C   GLU B 343     -31.043  93.938  25.903  1.00 55.78           C  
ATOM   2492  O   GLU B 343     -31.092  94.531  26.980  1.00 56.72           O  
ATOM   2493  CB  GLU B 343     -32.805  94.424  24.169  1.00 54.12           C  
ATOM   2494  CG  GLU B 343     -33.246  95.208  22.912  1.00 55.09           C  
ATOM   2495  CD  GLU B 343     -34.674  94.920  22.419  1.00 56.99           C  
ATOM   2496  OE1 GLU B 343     -35.117  95.670  21.522  1.00 58.95           O  
ATOM   2497  OE2 GLU B 343     -35.314  93.968  22.919  1.00 57.77           O1-
ATOM   2498  H   GLU B 343     -30.761  93.681  22.879  1.00 55.51           H  
ATOM   2499  HA  GLU B 343     -31.262  95.779  24.825  1.00 55.39           H  
ATOM   2500  HB2 GLU B 343     -32.925  93.353  23.999  1.00 54.12           H  
ATOM   2501  HB3 GLU B 343     -33.483  94.666  24.990  1.00 54.12           H  
ATOM   2502  HG2 GLU B 343     -33.157  96.278  23.108  1.00 55.09           H  
ATOM   2503  HG3 GLU B 343     -32.569  94.991  22.086  1.00 55.09           H  
ATOM   2504  N   GLN B 344     -30.724  92.639  25.761  1.00 57.09           N  
ATOM   2505  CA  GLN B 344     -30.489  91.711  26.865  1.00 58.06           C  
ATOM   2506  C   GLN B 344     -29.121  91.013  26.690  1.00 57.66           C  
ATOM   2507  O   GLN B 344     -29.101  89.800  26.477  1.00 58.08           O  
ATOM   2508  CB  GLN B 344     -31.647  90.685  26.934  1.00 57.92           C  
ATOM   2509  CG  GLN B 344     -33.064  91.289  26.979  1.00 59.38           C  
ATOM   2510  CD  GLN B 344     -34.135  90.205  27.089  1.00 61.67           C  
ATOM   2511  NE2 GLN B 344     -35.137  90.424  27.941  1.00 61.92           N  
ATOM   2512  OE1 GLN B 344     -34.073  89.184  26.408  1.00 64.50           O  
ATOM   2513  H   GLN B 344     -30.724  92.230  24.836  1.00 57.09           H  
ATOM   2514  HA  GLN B 344     -30.466  92.237  27.821  1.00 58.06           H  
ATOM   2515  HB2 GLN B 344     -31.588  90.002  26.086  1.00 57.92           H  
ATOM   2516  HB3 GLN B 344     -31.505  90.071  27.822  1.00 57.92           H  
ATOM   2517  HG2 GLN B 344     -33.144  91.983  27.818  1.00 59.38           H  
ATOM   2518  HG3 GLN B 344     -33.269  91.859  26.073  1.00 59.38           H  
ATOM   2519 HE21 GLN B 344     -35.172  91.277  28.479  1.00 61.92           H  
ATOM   2520 HE22 GLN B 344     -35.878  89.746  28.037  1.00 61.92           H  
ATOM   2521  N   PRO B 345     -27.991  91.761  26.766  1.00 57.18           N  
ATOM   2522  CA  PRO B 345     -26.647  91.174  26.584  1.00 57.73           C  
ATOM   2523  C   PRO B 345     -26.263  90.116  27.638  1.00 57.77           C  
ATOM   2524  O   PRO B 345     -25.562  89.168  27.285  1.00 58.00           O  
ATOM   2525  CB  PRO B 345     -25.703  92.385  26.608  1.00 57.55           C  
ATOM   2526  CG  PRO B 345     -26.433  93.417  27.451  1.00 56.58           C  
ATOM   2527  CD  PRO B 345     -27.895  93.188  27.085  1.00 56.70           C  
ATOM   2528  HA  PRO B 345     -26.593  90.697  25.603  1.00 57.73           H  
ATOM   2529  HB2 PRO B 345     -24.708  92.160  26.995  1.00 57.55           H  
ATOM   2530  HB3 PRO B 345     -25.577  92.768  25.595  1.00 57.55           H  
ATOM   2531  HG2 PRO B 345     -26.282  93.194  28.508  1.00 56.58           H  
ATOM   2532  HG3 PRO B 345     -26.098  94.439  27.272  1.00 56.58           H  
ATOM   2533  HD2 PRO B 345     -28.555  93.498  27.896  1.00 56.70           H  
ATOM   2534  HD3 PRO B 345     -28.146  93.764  26.196  1.00 56.70           H  
ATOM   2535  N   ASP B 346     -26.775  90.260  28.877  1.00 58.38           N  
ATOM   2536  CA  ASP B 346     -26.636  89.271  29.953  1.00 58.41           C  
ATOM   2537  C   ASP B 346     -27.313  87.936  29.615  1.00 56.84           C  
ATOM   2538  O   ASP B 346     -26.701  86.901  29.860  1.00 56.66           O  
ATOM   2539  CB  ASP B 346     -27.130  89.752  31.343  1.00 62.00           C  
ATOM   2540  CG  ASP B 346     -26.400  90.947  31.981  1.00 64.91           C  
ATOM   2541  OD1 ASP B 346     -26.818  91.303  33.105  1.00 66.77           O  
ATOM   2542  OD2 ASP B 346     -25.440  91.479  31.380  1.00 66.41           O1-
ATOM   2543  H   ASP B 346     -27.315  91.082  29.100  1.00 58.38           H  
ATOM   2544  HA  ASP B 346     -25.567  89.061  30.043  1.00 58.41           H  
ATOM   2545  HB2 ASP B 346     -28.182  90.030  31.265  1.00 62.00           H  
ATOM   2546  HB3 ASP B 346     -27.081  88.924  32.054  1.00 62.00           H  
ATOM   2547  N   ARG B 347     -28.525  87.966  29.029  1.00 55.87           N  
ATOM   2548  CA  ARG B 347     -29.227  86.756  28.585  1.00 55.59           C  
ATOM   2549  C   ARG B 347     -28.526  86.022  27.432  1.00 55.30           C  
ATOM   2550  O   ARG B 347     -28.637  84.797  27.371  1.00 54.38           O  
ATOM   2551  CB  ARG B 347     -30.689  87.059  28.214  1.00 56.49           C  
ATOM   2552  CG  ARG B 347     -31.545  87.440  29.442  1.00 59.27           C  
ATOM   2553  CD  ARG B 347     -33.061  87.217  29.277  1.00 63.43           C  
ATOM   2554  NE  ARG B 347     -33.391  85.820  28.919  1.00 65.52           N  
ATOM   2555  CZ  ARG B 347     -33.969  85.365  27.791  1.00 65.08           C  
ATOM   2556  NH1 ARG B 347     -34.446  86.183  26.844  1.00 64.30           N  
ATOM   2557  NH2 ARG B 347     -34.073  84.044  27.600  1.00 63.93           N1+
ATOM   2558  H   ARG B 347     -28.965  88.851  28.821  1.00 55.87           H  
ATOM   2559  HA  ARG B 347     -29.236  86.057  29.423  1.00 55.59           H  
ATOM   2560  HB2 ARG B 347     -30.747  87.833  27.447  1.00 56.49           H  
ATOM   2561  HB3 ARG B 347     -31.096  86.164  27.745  1.00 56.49           H  
ATOM   2562  HG2 ARG B 347     -31.196  86.971  30.363  1.00 59.27           H  
ATOM   2563  HG3 ARG B 347     -31.386  88.507  29.591  1.00 59.27           H  
ATOM   2564  HD2 ARG B 347     -33.514  87.345  30.260  1.00 63.43           H  
ATOM   2565  HD3 ARG B 347     -33.523  87.975  28.654  1.00 63.43           H  
ATOM   2566  HE  ARG B 347     -33.086  85.132  29.593  1.00 65.52           H  
ATOM   2567 HH11 ARG B 347     -34.336  87.186  26.925  1.00 64.30           H  
ATOM   2568 HH12 ARG B 347     -34.918  85.802  26.034  1.00 64.30           H  
ATOM   2569 HH21 ARG B 347     -33.718  83.395  28.287  1.00 63.93           H  
ATOM   2570 HH22 ARG B 347     -34.509  83.679  26.763  1.00 63.93           H  
ATOM   2571  N   VAL B 348     -27.798  86.757  26.576  1.00 54.44           N  
ATOM   2572  CA  VAL B 348     -26.972  86.173  25.521  1.00 53.16           C  
ATOM   2573  C   VAL B 348     -25.695  85.519  26.097  1.00 53.35           C  
ATOM   2574  O   VAL B 348     -25.359  84.416  25.669  1.00 53.28           O  
ATOM   2575  CB  VAL B 348     -26.595  87.213  24.433  1.00 51.52           C  
ATOM   2576  CG1 VAL B 348     -25.699  86.636  23.327  1.00 49.74           C  
ATOM   2577  CG2 VAL B 348     -27.850  87.810  23.771  1.00 50.03           C  
ATOM   2578  H   VAL B 348     -27.759  87.761  26.679  1.00 54.44           H  
ATOM   2579  HA  VAL B 348     -27.555  85.388  25.033  1.00 53.16           H  
ATOM   2580  HB  VAL B 348     -26.053  88.032  24.905  1.00 51.52           H  
ATOM   2581 HG11 VAL B 348     -25.500  87.395  22.575  1.00 49.74           H  
ATOM   2582 HG12 VAL B 348     -24.736  86.292  23.702  1.00 49.74           H  
ATOM   2583 HG13 VAL B 348     -26.179  85.794  22.829  1.00 49.74           H  
ATOM   2584 HG21 VAL B 348     -27.602  88.515  22.981  1.00 50.03           H  
ATOM   2585 HG22 VAL B 348     -28.449  87.029  23.310  1.00 50.03           H  
ATOM   2586 HG23 VAL B 348     -28.481  88.335  24.485  1.00 50.03           H  
ATOM   2587  N   ASP B 349     -25.050  86.161  27.091  1.00 53.14           N  
ATOM   2588  CA  ASP B 349     -23.933  85.595  27.865  1.00 53.09           C  
ATOM   2589  C   ASP B 349     -24.310  84.317  28.634  1.00 53.86           C  
ATOM   2590  O   ASP B 349     -23.499  83.392  28.654  1.00 52.96           O  
ATOM   2591  CB  ASP B 349     -23.281  86.611  28.838  1.00 53.72           C  
ATOM   2592  CG  ASP B 349     -22.534  87.786  28.187  1.00 55.35           C  
ATOM   2593  OD1 ASP B 349     -22.466  88.845  28.847  1.00 58.96           O  
ATOM   2594  OD2 ASP B 349     -21.894  87.577  27.131  1.00 57.43           O1-
ATOM   2595  H   ASP B 349     -25.370  87.076  27.382  1.00 53.14           H  
ATOM   2596  HA  ASP B 349     -23.181  85.286  27.135  1.00 53.09           H  
ATOM   2597  HB2 ASP B 349     -24.058  87.021  29.486  1.00 53.72           H  
ATOM   2598  HB3 ASP B 349     -22.575  86.101  29.496  1.00 53.72           H  
ATOM   2599  N   MET B 350     -25.527  84.264  29.209  1.00 54.90           N  
ATOM   2600  CA  MET B 350     -26.065  83.068  29.868  1.00 56.01           C  
ATOM   2601  C   MET B 350     -26.366  81.924  28.887  1.00 54.47           C  
ATOM   2602  O   MET B 350     -26.213  80.769  29.275  1.00 54.77           O  
ATOM   2603  CB  MET B 350     -27.331  83.396  30.690  1.00 58.96           C  
ATOM   2604  CG  MET B 350     -27.127  84.280  31.934  1.00 64.00           C  
ATOM   2605  SD  MET B 350     -25.856  83.761  33.120  1.00 71.00           S  
ATOM   2606  CE  MET B 350     -24.445  84.764  32.570  1.00 69.15           C  
ATOM   2607  H   MET B 350     -26.128  85.078  29.182  1.00 54.90           H  
ATOM   2608  HA  MET B 350     -25.300  82.683  30.544  1.00 56.01           H  
ATOM   2609  HB2 MET B 350     -28.069  83.870  30.041  1.00 58.96           H  
ATOM   2610  HB3 MET B 350     -27.797  82.467  31.023  1.00 58.96           H  
ATOM   2611  HG2 MET B 350     -26.918  85.307  31.653  1.00 64.00           H  
ATOM   2612  HG3 MET B 350     -28.070  84.321  32.478  1.00 64.00           H  
ATOM   2613  HE1 MET B 350     -23.609  84.625  33.255  1.00 69.15           H  
ATOM   2614  HE2 MET B 350     -24.112  84.468  31.578  1.00 69.15           H  
ATOM   2615  HE3 MET B 350     -24.705  85.822  32.551  1.00 69.15           H  
ATOM   2616  N   LEU B 351     -26.765  82.251  27.646  1.00 51.34           N  
ATOM   2617  CA  LEU B 351     -27.007  81.280  26.576  1.00 49.13           C  
ATOM   2618  C   LEU B 351     -25.713  80.682  25.993  1.00 48.19           C  
ATOM   2619  O   LEU B 351     -25.746  79.542  25.532  1.00 47.44           O  
ATOM   2620  CB  LEU B 351     -27.822  81.953  25.448  1.00 48.79           C  
ATOM   2621  CG  LEU B 351     -29.284  81.507  25.323  1.00 49.26           C  
ATOM   2622  CD1 LEU B 351     -29.970  82.315  24.205  1.00 49.62           C  
ATOM   2623  CD2 LEU B 351     -29.409  79.988  25.095  1.00 47.36           C  
ATOM   2624  H   LEU B 351     -26.884  83.224  27.401  1.00 51.34           H  
ATOM   2625  HA  LEU B 351     -27.580  80.456  27.004  1.00 49.13           H  
ATOM   2626  HB2 LEU B 351     -27.764  83.037  25.538  1.00 48.79           H  
ATOM   2627  HB3 LEU B 351     -27.387  81.727  24.481  1.00 48.79           H  
ATOM   2628  HG  LEU B 351     -29.779  81.753  26.264  1.00 49.26           H  
ATOM   2629 HD11 LEU B 351     -30.939  82.684  24.540  1.00 49.62           H  
ATOM   2630 HD12 LEU B 351     -29.384  83.188  23.918  1.00 49.62           H  
ATOM   2631 HD13 LEU B 351     -30.126  81.739  23.294  1.00 49.62           H  
ATOM   2632 HD21 LEU B 351     -29.955  79.765  24.183  1.00 47.36           H  
ATOM   2633 HD22 LEU B 351     -28.441  79.500  24.996  1.00 47.36           H  
ATOM   2634 HD23 LEU B 351     -29.938  79.509  25.919  1.00 47.36           H  
ATOM   2635  N   GLN B 352     -24.618  81.459  26.006  1.00 46.72           N  
ATOM   2636  CA  GLN B 352     -23.307  81.067  25.488  1.00 46.36           C  
ATOM   2637  C   GLN B 352     -22.542  80.152  26.462  1.00 46.98           C  
ATOM   2638  O   GLN B 352     -21.711  79.363  26.017  1.00 46.07           O  
ATOM   2639  CB  GLN B 352     -22.504  82.352  25.200  1.00 44.65           C  
ATOM   2640  CG  GLN B 352     -21.186  82.125  24.431  1.00 43.90           C  
ATOM   2641  CD  GLN B 352     -20.361  83.403  24.293  1.00 44.13           C  
ATOM   2642  NE2 GLN B 352     -19.844  83.668  23.094  1.00 41.49           N  
ATOM   2643  OE1 GLN B 352     -20.159  84.130  25.264  1.00 43.31           O  
ATOM   2644  H   GLN B 352     -24.687  82.398  26.374  1.00 46.72           H  
ATOM   2645  HA  GLN B 352     -23.446  80.531  24.549  1.00 46.36           H  
ATOM   2646  HB2 GLN B 352     -23.124  83.039  24.625  1.00 44.65           H  
ATOM   2647  HB3 GLN B 352     -22.308  82.863  26.143  1.00 44.65           H  
ATOM   2648  HG2 GLN B 352     -20.550  81.405  24.942  1.00 43.90           H  
ATOM   2649  HG3 GLN B 352     -21.400  81.706  23.447  1.00 43.90           H  
ATOM   2650 HE21 GLN B 352     -20.056  83.079  22.299  1.00 41.49           H  
ATOM   2651 HE22 GLN B 352     -19.263  84.487  22.966  1.00 41.49           H  
ATOM   2652  N   GLU B 353     -22.817  80.290  27.768  1.00 47.04           N  
ATOM   2653  CA  GLU B 353     -22.073  79.653  28.852  1.00 45.16           C  
ATOM   2654  C   GLU B 353     -22.111  78.100  28.848  1.00 41.35           C  
ATOM   2655  O   GLU B 353     -21.045  77.508  29.014  1.00 41.60           O  
ATOM   2656  CB  GLU B 353     -22.508  80.321  30.175  1.00 47.72           C  
ATOM   2657  CG  GLU B 353     -21.520  80.183  31.348  1.00 53.48           C  
ATOM   2658  CD  GLU B 353     -21.813  81.157  32.505  1.00 58.16           C  
ATOM   2659  OE1 GLU B 353     -22.993  81.527  32.702  1.00 60.48           O  
ATOM   2660  OE2 GLU B 353     -20.829  81.540  33.177  1.00 58.04           O1-
ATOM   2661  H   GLU B 353     -23.524  80.953  28.051  1.00 47.04           H  
ATOM   2662  HA  GLU B 353     -21.032  79.937  28.686  1.00 45.16           H  
ATOM   2663  HB2 GLU B 353     -22.669  81.382  29.988  1.00 47.72           H  
ATOM   2664  HB3 GLU B 353     -23.473  79.941  30.502  1.00 47.72           H  
ATOM   2665  HG2 GLU B 353     -21.532  79.163  31.733  1.00 53.48           H  
ATOM   2666  HG3 GLU B 353     -20.507  80.364  30.983  1.00 53.48           H  
ATOM   2667  N   PRO B 354     -23.265  77.456  28.534  1.00 37.05           N  
ATOM   2668  CA  PRO B 354     -23.322  76.008  28.257  1.00 34.94           C  
ATOM   2669  C   PRO B 354     -22.553  75.542  27.010  1.00 35.83           C  
ATOM   2670  O   PRO B 354     -22.006  74.443  27.045  1.00 35.93           O  
ATOM   2671  CB  PRO B 354     -24.824  75.711  28.114  1.00 34.90           C  
ATOM   2672  CG  PRO B 354     -25.516  76.824  28.868  1.00 34.47           C  
ATOM   2673  CD  PRO B 354     -24.616  78.009  28.574  1.00 34.77           C  
ATOM   2674  HA  PRO B 354     -22.935  75.484  29.132  1.00 34.94           H  
ATOM   2675  HB2 PRO B 354     -25.129  75.783  27.070  1.00 34.90           H  
ATOM   2676  HB3 PRO B 354     -25.100  74.723  28.483  1.00 34.90           H  
ATOM   2677  HG2 PRO B 354     -26.551  76.977  28.561  1.00 34.47           H  
ATOM   2678  HG3 PRO B 354     -25.505  76.609  29.937  1.00 34.47           H  
ATOM   2679  HD2 PRO B 354     -24.854  78.428  27.601  1.00 34.77           H  
ATOM   2680  HD3 PRO B 354     -24.756  78.772  29.329  1.00 34.77           H  
ATOM   2681  N   LEU B 355     -22.532  76.361  25.941  1.00 35.61           N  
ATOM   2682  CA  LEU B 355     -21.875  76.053  24.663  1.00 33.85           C  
ATOM   2683  C   LEU B 355     -20.345  75.968  24.795  1.00 34.30           C  
ATOM   2684  O   LEU B 355     -19.744  75.071  24.207  1.00 36.08           O  
ATOM   2685  CB  LEU B 355     -22.240  77.104  23.592  1.00 30.46           C  
ATOM   2686  CG  LEU B 355     -23.746  77.291  23.310  1.00 29.65           C  
ATOM   2687  CD1 LEU B 355     -23.995  78.588  22.510  1.00 29.29           C  
ATOM   2688  CD2 LEU B 355     -24.364  76.049  22.634  1.00 24.97           C  
ATOM   2689  H   LEU B 355     -22.999  77.255  25.993  1.00 35.61           H  
ATOM   2690  HA  LEU B 355     -22.237  75.079  24.329  1.00 33.85           H  
ATOM   2691  HB2 LEU B 355     -21.809  78.062  23.877  1.00 30.46           H  
ATOM   2692  HB3 LEU B 355     -21.755  76.831  22.656  1.00 30.46           H  
ATOM   2693  HG  LEU B 355     -24.254  77.430  24.265  1.00 29.65           H  
ATOM   2694 HD11 LEU B 355     -24.707  79.231  23.026  1.00 29.29           H  
ATOM   2695 HD12 LEU B 355     -23.085  79.170  22.361  1.00 29.29           H  
ATOM   2696 HD13 LEU B 355     -24.404  78.398  21.521  1.00 29.29           H  
ATOM   2697 HD21 LEU B 355     -24.981  76.296  21.769  1.00 24.97           H  
ATOM   2698 HD22 LEU B 355     -23.606  75.344  22.294  1.00 24.97           H  
ATOM   2699 HD23 LEU B 355     -25.005  75.516  23.336  1.00 24.97           H  
ATOM   2700  N   LEU B 356     -19.760  76.883  25.588  1.00 35.23           N  
ATOM   2701  CA  LEU B 356     -18.344  76.911  25.961  1.00 36.29           C  
ATOM   2702  C   LEU B 356     -17.923  75.677  26.771  1.00 36.86           C  
ATOM   2703  O   LEU B 356     -16.823  75.166  26.564  1.00 38.05           O  
ATOM   2704  CB  LEU B 356     -18.072  78.170  26.812  1.00 34.65           C  
ATOM   2705  CG  LEU B 356     -18.154  79.510  26.058  1.00 34.32           C  
ATOM   2706  CD1 LEU B 356     -18.169  80.683  27.055  1.00 32.23           C  
ATOM   2707  CD2 LEU B 356     -17.038  79.659  25.009  1.00 31.21           C  
ATOM   2708  H   LEU B 356     -20.339  77.596  26.012  1.00 35.23           H  
ATOM   2709  HA  LEU B 356     -17.745  76.936  25.049  1.00 36.29           H  
ATOM   2710  HB2 LEU B 356     -18.786  78.180  27.635  1.00 34.65           H  
ATOM   2711  HB3 LEU B 356     -17.088  78.103  27.280  1.00 34.65           H  
ATOM   2712  HG  LEU B 356     -19.106  79.535  25.531  1.00 34.32           H  
ATOM   2713 HD11 LEU B 356     -18.698  81.542  26.640  1.00 32.23           H  
ATOM   2714 HD12 LEU B 356     -18.671  80.421  27.987  1.00 32.23           H  
ATOM   2715 HD13 LEU B 356     -17.161  80.998  27.321  1.00 32.23           H  
ATOM   2716 HD21 LEU B 356     -16.439  80.556  25.159  1.00 31.21           H  
ATOM   2717 HD22 LEU B 356     -16.348  78.815  25.021  1.00 31.21           H  
ATOM   2718 HD23 LEU B 356     -17.466  79.719  24.012  1.00 31.21           H  
ATOM   2719  N   GLU B 357     -18.808  75.237  27.680  1.00 37.79           N  
ATOM   2720  CA  GLU B 357     -18.603  74.085  28.551  1.00 38.88           C  
ATOM   2721  C   GLU B 357     -18.720  72.770  27.761  1.00 38.46           C  
ATOM   2722  O   GLU B 357     -17.873  71.895  27.930  1.00 39.53           O  
ATOM   2723  CB  GLU B 357     -19.618  74.162  29.716  1.00 42.92           C  
ATOM   2724  CG  GLU B 357     -19.140  73.454  31.001  1.00 48.74           C  
ATOM   2725  CD  GLU B 357     -17.953  74.137  31.705  1.00 52.92           C  
ATOM   2726  OE1 GLU B 357     -17.175  73.392  32.337  1.00 53.55           O  
ATOM   2727  OE2 GLU B 357     -17.817  75.378  31.603  1.00 55.39           O1-
ATOM   2728  H   GLU B 357     -19.689  75.721  27.787  1.00 37.79           H  
ATOM   2729  HA  GLU B 357     -17.588  74.148  28.944  1.00 38.88           H  
ATOM   2730  HB2 GLU B 357     -19.881  75.198  29.934  1.00 42.92           H  
ATOM   2731  HB3 GLU B 357     -20.561  73.704  29.412  1.00 42.92           H  
ATOM   2732  HG2 GLU B 357     -19.965  73.417  31.714  1.00 48.74           H  
ATOM   2733  HG3 GLU B 357     -18.891  72.416  30.772  1.00 48.74           H  
ATOM   2734  N   ALA B 358     -19.726  72.702  26.871  1.00 36.48           N  
ATOM   2735  CA  ALA B 358     -19.971  71.627  25.913  1.00 34.20           C  
ATOM   2736  C   ALA B 358     -18.817  71.408  24.933  1.00 33.65           C  
ATOM   2737  O   ALA B 358     -18.428  70.260  24.731  1.00 33.35           O  
ATOM   2738  CB  ALA B 358     -21.277  71.911  25.156  1.00 32.97           C  
ATOM   2739  H   ALA B 358     -20.382  73.472  26.826  1.00 36.48           H  
ATOM   2740  HA  ALA B 358     -20.085  70.702  26.473  1.00 34.20           H  
ATOM   2741  HB1 ALA B 358     -21.422  71.219  24.329  1.00 32.97           H  
ATOM   2742  HB2 ALA B 358     -22.145  71.831  25.808  1.00 32.97           H  
ATOM   2743  HB3 ALA B 358     -21.280  72.916  24.738  1.00 32.97           H  
ATOM   2744  N   LEU B 359     -18.269  72.503  24.378  1.00 32.77           N  
ATOM   2745  CA  LEU B 359     -17.105  72.471  23.495  1.00 32.19           C  
ATOM   2746  C   LEU B 359     -15.842  71.993  24.231  1.00 33.81           C  
ATOM   2747  O   LEU B 359     -15.130  71.164  23.676  1.00 35.25           O  
ATOM   2748  CB  LEU B 359     -16.906  73.853  22.827  1.00 30.84           C  
ATOM   2749  CG  LEU B 359     -15.827  73.910  21.711  1.00 30.63           C  
ATOM   2750  CD1 LEU B 359     -16.231  73.108  20.454  1.00 28.40           C  
ATOM   2751  CD2 LEU B 359     -15.425  75.360  21.369  1.00 27.80           C  
ATOM   2752  H   LEU B 359     -18.659  73.415  24.577  1.00 32.77           H  
ATOM   2753  HA  LEU B 359     -17.324  71.741  22.714  1.00 32.19           H  
ATOM   2754  HB2 LEU B 359     -17.854  74.191  22.405  1.00 30.84           H  
ATOM   2755  HB3 LEU B 359     -16.665  74.575  23.608  1.00 30.84           H  
ATOM   2756  HG  LEU B 359     -14.923  73.447  22.104  1.00 30.63           H  
ATOM   2757 HD11 LEU B 359     -15.461  72.383  20.196  1.00 28.40           H  
ATOM   2758 HD12 LEU B 359     -17.156  72.555  20.598  1.00 28.40           H  
ATOM   2759 HD13 LEU B 359     -16.378  73.736  19.575  1.00 28.40           H  
ATOM   2760 HD21 LEU B 359     -14.343  75.483  21.421  1.00 27.80           H  
ATOM   2761 HD22 LEU B 359     -15.734  75.665  20.369  1.00 27.80           H  
ATOM   2762 HD23 LEU B 359     -15.856  76.079  22.065  1.00 27.80           H  
ATOM   2763  N   LYS B 360     -15.608  72.481  25.464  1.00 34.03           N  
ATOM   2764  CA  LYS B 360     -14.446  72.124  26.281  1.00 34.76           C  
ATOM   2765  C   LYS B 360     -14.355  70.627  26.597  1.00 34.30           C  
ATOM   2766  O   LYS B 360     -13.318  70.023  26.321  1.00 34.48           O  
ATOM   2767  CB  LYS B 360     -14.412  72.977  27.564  1.00 36.85           C  
ATOM   2768  CG  LYS B 360     -13.154  72.745  28.427  1.00 38.55           C  
ATOM   2769  CD  LYS B 360     -13.107  73.619  29.684  1.00 39.72           C  
ATOM   2770  CE  LYS B 360     -14.150  73.195  30.726  1.00 42.06           C  
ATOM   2771  NZ  LYS B 360     -13.996  73.950  31.976  1.00 43.86           N1+
ATOM   2772  H   LYS B 360     -16.246  73.157  25.862  1.00 34.03           H  
ATOM   2773  HA  LYS B 360     -13.560  72.360  25.697  1.00 34.76           H  
ATOM   2774  HB2 LYS B 360     -14.453  74.031  27.293  1.00 36.85           H  
ATOM   2775  HB3 LYS B 360     -15.312  72.785  28.148  1.00 36.85           H  
ATOM   2776  HG2 LYS B 360     -13.081  71.702  28.733  1.00 38.55           H  
ATOM   2777  HG3 LYS B 360     -12.266  72.936  27.826  1.00 38.55           H  
ATOM   2778  HD2 LYS B 360     -12.108  73.573  30.114  1.00 39.72           H  
ATOM   2779  HD3 LYS B 360     -13.260  74.662  29.402  1.00 39.72           H  
ATOM   2780  HE2 LYS B 360     -15.159  73.354  30.347  1.00 42.06           H  
ATOM   2781  HE3 LYS B 360     -14.054  72.133  30.953  1.00 42.06           H  
ATOM   2782  HZ1 LYS B 360     -14.101  74.937  31.788  1.00 43.86           H  
ATOM   2783  HZ2 LYS B 360     -14.722  73.666  32.622  1.00 43.86           H  
ATOM   2784  HZ3 LYS B 360     -13.085  73.780  32.377  1.00 43.86           H  
ATOM   2785  N   VAL B 361     -15.438  70.065  27.158  1.00 35.17           N  
ATOM   2786  CA  VAL B 361     -15.500  68.653  27.532  1.00 35.56           C  
ATOM   2787  C   VAL B 361     -15.485  67.716  26.311  1.00 35.69           C  
ATOM   2788  O   VAL B 361     -14.851  66.667  26.391  1.00 36.26           O  
ATOM   2789  CB  VAL B 361     -16.735  68.318  28.418  1.00 35.19           C  
ATOM   2790  CG1 VAL B 361     -16.710  69.109  29.737  1.00 35.62           C  
ATOM   2791  CG2 VAL B 361     -18.110  68.430  27.725  1.00 34.62           C  
ATOM   2792  H   VAL B 361     -16.259  70.624  27.350  1.00 35.17           H  
ATOM   2793  HA  VAL B 361     -14.605  68.433  28.118  1.00 35.56           H  
ATOM   2794  HB  VAL B 361     -16.637  67.271  28.712  1.00 35.19           H  
ATOM   2795 HG11 VAL B 361     -17.535  68.817  30.388  1.00 35.62           H  
ATOM   2796 HG12 VAL B 361     -15.785  68.929  30.284  1.00 35.62           H  
ATOM   2797 HG13 VAL B 361     -16.789  70.182  29.572  1.00 35.62           H  
ATOM   2798 HG21 VAL B 361     -18.922  68.265  28.433  1.00 34.62           H  
ATOM   2799 HG22 VAL B 361     -18.253  69.415  27.289  1.00 34.62           H  
ATOM   2800 HG23 VAL B 361     -18.233  67.694  26.931  1.00 34.62           H  
ATOM   2801  N   TYR B 362     -16.131  68.125  25.205  1.00 36.87           N  
ATOM   2802  CA  TYR B 362     -16.228  67.330  23.985  1.00 37.17           C  
ATOM   2803  C   TYR B 362     -14.904  67.268  23.205  1.00 37.46           C  
ATOM   2804  O   TYR B 362     -14.506  66.175  22.806  1.00 38.79           O  
ATOM   2805  CB  TYR B 362     -17.388  67.849  23.119  1.00 37.01           C  
ATOM   2806  CG  TYR B 362     -17.691  66.974  21.924  1.00 38.36           C  
ATOM   2807  CD1 TYR B 362     -17.214  67.328  20.650  1.00 38.00           C  
ATOM   2808  CD2 TYR B 362     -18.411  65.776  22.101  1.00 38.15           C  
ATOM   2809  CE1 TYR B 362     -17.445  66.475  19.557  1.00 37.30           C  
ATOM   2810  CE2 TYR B 362     -18.657  64.933  21.003  1.00 37.57           C  
ATOM   2811  CZ  TYR B 362     -18.172  65.282  19.730  1.00 37.76           C  
ATOM   2812  OH  TYR B 362     -18.401  64.452  18.675  1.00 38.58           O  
ATOM   2813  H   TYR B 362     -16.618  69.011  25.202  1.00 36.87           H  
ATOM   2814  HA  TYR B 362     -16.477  66.309  24.283  1.00 37.17           H  
ATOM   2815  HB2 TYR B 362     -18.294  67.894  23.720  1.00 37.01           H  
ATOM   2816  HB3 TYR B 362     -17.190  68.868  22.784  1.00 37.01           H  
ATOM   2817  HD1 TYR B 362     -16.647  68.237  20.520  1.00 38.00           H  
ATOM   2818  HD2 TYR B 362     -18.766  65.493  23.080  1.00 38.15           H  
ATOM   2819  HE1 TYR B 362     -17.050  66.735  18.590  1.00 37.30           H  
ATOM   2820  HE2 TYR B 362     -19.207  64.014  21.143  1.00 37.57           H  
ATOM   2821  HH  TYR B 362     -18.032  64.780  17.843  1.00 38.58           H  
ATOM   2822  N   VAL B 363     -14.237  68.424  23.033  1.00 36.80           N  
ATOM   2823  CA  VAL B 363     -12.938  68.545  22.362  1.00 35.80           C  
ATOM   2824  C   VAL B 363     -11.833  67.723  23.044  1.00 36.98           C  
ATOM   2825  O   VAL B 363     -11.072  67.049  22.351  1.00 37.04           O  
ATOM   2826  CB  VAL B 363     -12.487  70.034  22.238  1.00 34.25           C  
ATOM   2827  CG1 VAL B 363     -10.990  70.281  21.951  1.00 32.30           C  
ATOM   2828  CG2 VAL B 363     -13.318  70.757  21.168  1.00 34.55           C  
ATOM   2829  H   VAL B 363     -14.631  69.286  23.387  1.00 36.80           H  
ATOM   2830  HA  VAL B 363     -13.067  68.136  21.362  1.00 35.80           H  
ATOM   2831  HB  VAL B 363     -12.694  70.522  23.191  1.00 34.25           H  
ATOM   2832 HG11 VAL B 363     -10.820  71.324  21.696  1.00 32.30           H  
ATOM   2833 HG12 VAL B 363     -10.361  70.056  22.813  1.00 32.30           H  
ATOM   2834 HG13 VAL B 363     -10.633  69.693  21.108  1.00 32.30           H  
ATOM   2835 HG21 VAL B 363     -13.156  71.834  21.205  1.00 34.55           H  
ATOM   2836 HG22 VAL B 363     -13.047  70.414  20.171  1.00 34.55           H  
ATOM   2837 HG23 VAL B 363     -14.385  70.577  21.291  1.00 34.55           H  
ATOM   2838  N   ARG B 364     -11.794  67.775  24.382  1.00 37.85           N  
ATOM   2839  CA  ARG B 364     -10.814  67.065  25.200  1.00 36.93           C  
ATOM   2840  C   ARG B 364     -11.149  65.588  25.412  1.00 37.25           C  
ATOM   2841  O   ARG B 364     -10.229  64.824  25.692  1.00 38.54           O  
ATOM   2842  CB  ARG B 364     -10.675  67.781  26.544  1.00 35.93           C  
ATOM   2843  CG  ARG B 364     -10.095  69.183  26.365  1.00 34.10           C  
ATOM   2844  CD  ARG B 364     -10.034  69.935  27.684  1.00 32.83           C  
ATOM   2845  NE  ARG B 364      -9.296  71.185  27.513  1.00 33.56           N  
ATOM   2846  CZ  ARG B 364      -9.179  72.177  28.400  1.00 32.21           C  
ATOM   2847  NH1 ARG B 364      -9.772  72.115  29.597  1.00 33.20           N  
ATOM   2848  NH2 ARG B 364      -8.440  73.240  28.072  1.00 29.14           N1+
ATOM   2849  H   ARG B 364     -12.465  68.346  24.880  1.00 37.85           H  
ATOM   2850  HA  ARG B 364      -9.845  67.099  24.696  1.00 36.93           H  
ATOM   2851  HB2 ARG B 364     -11.639  67.826  27.054  1.00 35.93           H  
ATOM   2852  HB3 ARG B 364     -10.007  67.216  27.196  1.00 35.93           H  
ATOM   2853  HG2 ARG B 364      -9.130  69.161  25.856  1.00 34.10           H  
ATOM   2854  HG3 ARG B 364     -10.761  69.740  25.706  1.00 34.10           H  
ATOM   2855  HD2 ARG B 364     -11.049  70.226  27.955  1.00 32.83           H  
ATOM   2856  HD3 ARG B 364      -9.645  69.322  28.497  1.00 32.83           H  
ATOM   2857  HE  ARG B 364      -8.775  71.272  26.650  1.00 33.56           H  
ATOM   2858 HH11 ARG B 364     -10.317  71.306  29.853  1.00 33.20           H  
ATOM   2859 HH12 ARG B 364      -9.657  72.881  30.255  1.00 33.20           H  
ATOM   2860 HH21 ARG B 364      -7.943  73.273  27.192  1.00 29.14           H  
ATOM   2861 HH22 ARG B 364      -8.282  73.963  28.765  1.00 29.14           H  
ATOM   2862  N   LYS B 365     -12.421  65.192  25.243  1.00 37.26           N  
ATOM   2863  CA  LYS B 365     -12.815  63.785  25.222  1.00 39.00           C  
ATOM   2864  C   LYS B 365     -12.318  63.078  23.949  1.00 39.53           C  
ATOM   2865  O   LYS B 365     -11.831  61.953  24.048  1.00 40.43           O  
ATOM   2866  CB  LYS B 365     -14.335  63.660  25.439  1.00 41.74           C  
ATOM   2867  CG  LYS B 365     -14.841  62.210  25.493  1.00 46.14           C  
ATOM   2868  CD  LYS B 365     -16.246  62.100  26.100  1.00 51.87           C  
ATOM   2869  CE  LYS B 365     -16.662  60.640  26.333  1.00 55.43           C  
ATOM   2870  NZ  LYS B 365     -17.921  60.547  27.093  1.00 57.30           N1+
ATOM   2871  H   LYS B 365     -13.143  65.869  25.039  1.00 37.26           H  
ATOM   2872  HA  LYS B 365     -12.332  63.297  26.072  1.00 39.00           H  
ATOM   2873  HB2 LYS B 365     -14.569  64.131  26.393  1.00 41.74           H  
ATOM   2874  HB3 LYS B 365     -14.885  64.214  24.677  1.00 41.74           H  
ATOM   2875  HG2 LYS B 365     -14.842  61.777  24.492  1.00 46.14           H  
ATOM   2876  HG3 LYS B 365     -14.148  61.612  26.086  1.00 46.14           H  
ATOM   2877  HD2 LYS B 365     -16.275  62.651  27.041  1.00 51.87           H  
ATOM   2878  HD3 LYS B 365     -16.961  62.590  25.437  1.00 51.87           H  
ATOM   2879  HE2 LYS B 365     -16.776  60.120  25.380  1.00 55.43           H  
ATOM   2880  HE3 LYS B 365     -15.891  60.113  26.896  1.00 55.43           H  
ATOM   2881  HZ1 LYS B 365     -18.660  61.008  26.581  1.00 57.30           H  
ATOM   2882  HZ2 LYS B 365     -18.161  59.575  27.227  1.00 57.30           H  
ATOM   2883  HZ3 LYS B 365     -17.806  60.992  27.992  1.00 57.30           H  
ATOM   2884  N   ARG B 366     -12.398  63.770  22.797  1.00 39.21           N  
ATOM   2885  CA  ARG B 366     -11.861  63.297  21.519  1.00 38.16           C  
ATOM   2886  C   ARG B 366     -10.326  63.400  21.416  1.00 38.24           C  
ATOM   2887  O   ARG B 366      -9.746  62.648  20.634  1.00 39.22           O  
ATOM   2888  CB  ARG B 366     -12.533  64.046  20.347  1.00 38.03           C  
ATOM   2889  CG  ARG B 366     -14.051  63.787  20.245  1.00 39.25           C  
ATOM   2890  CD  ARG B 366     -14.733  64.353  18.986  1.00 41.51           C  
ATOM   2891  NE  ARG B 366     -14.194  63.795  17.729  1.00 45.66           N  
ATOM   2892  CZ  ARG B 366     -13.788  64.449  16.623  1.00 47.63           C  
ATOM   2893  NH1 ARG B 366     -13.820  65.780  16.518  1.00 49.68           N  
ATOM   2894  NH2 ARG B 366     -13.335  63.748  15.578  1.00 52.11           N1+
ATOM   2895  H   ARG B 366     -12.817  64.690  22.795  1.00 39.21           H  
ATOM   2896  HA  ARG B 366     -12.108  62.238  21.418  1.00 38.16           H  
ATOM   2897  HB2 ARG B 366     -12.347  65.119  20.426  1.00 38.03           H  
ATOM   2898  HB3 ARG B 366     -12.055  63.727  19.420  1.00 38.03           H  
ATOM   2899  HG2 ARG B 366     -14.302  62.733  20.372  1.00 39.25           H  
ATOM   2900  HG3 ARG B 366     -14.506  64.288  21.097  1.00 39.25           H  
ATOM   2901  HD2 ARG B 366     -15.764  64.007  18.997  1.00 41.51           H  
ATOM   2902  HD3 ARG B 366     -14.787  65.438  19.017  1.00 41.51           H  
ATOM   2903  HE  ARG B 366     -14.166  62.786  17.700  1.00 45.66           H  
ATOM   2904 HH11 ARG B 366     -14.192  66.344  17.273  1.00 49.68           H  
ATOM   2905 HH12 ARG B 366     -13.532  66.237  15.665  1.00 49.68           H  
ATOM   2906 HH21 ARG B 366     -13.320  62.739  15.601  1.00 52.11           H  
ATOM   2907 HH22 ARG B 366     -13.028  64.227  14.742  1.00 52.11           H  
ATOM   2908  N   ARG B 367      -9.697  64.310  22.183  1.00 36.55           N  
ATOM   2909  CA  ARG B 367      -8.256  64.590  22.153  1.00 35.78           C  
ATOM   2910  C   ARG B 367      -7.682  64.560  23.581  1.00 35.88           C  
ATOM   2911  O   ARG B 367      -7.322  65.618  24.101  1.00 36.09           O  
ATOM   2912  CB  ARG B 367      -7.990  65.939  21.453  1.00 34.60           C  
ATOM   2913  CG  ARG B 367      -8.551  66.006  20.031  1.00 34.88           C  
ATOM   2914  CD  ARG B 367      -8.360  67.385  19.396  1.00 35.46           C  
ATOM   2915  NE  ARG B 367      -9.152  67.496  18.169  1.00 36.50           N  
ATOM   2916  CZ  ARG B 367     -10.488  67.613  18.121  1.00 36.67           C  
ATOM   2917  NH1 ARG B 367     -11.245  67.725  19.218  1.00 38.31           N  
ATOM   2918  NH2 ARG B 367     -11.090  67.612  16.937  1.00 35.48           N1+
ATOM   2919  H   ARG B 367     -10.245  64.892  22.802  1.00 36.55           H  
ATOM   2920  HA  ARG B 367      -7.730  63.834  21.569  1.00 35.78           H  
ATOM   2921  HB2 ARG B 367      -8.427  66.750  22.037  1.00 34.60           H  
ATOM   2922  HB3 ARG B 367      -6.917  66.132  21.418  1.00 34.60           H  
ATOM   2923  HG2 ARG B 367      -7.992  65.277  19.447  1.00 34.88           H  
ATOM   2924  HG3 ARG B 367      -9.589  65.682  19.968  1.00 34.88           H  
ATOM   2925  HD2 ARG B 367      -8.529  68.204  20.095  1.00 35.46           H  
ATOM   2926  HD3 ARG B 367      -7.331  67.467  19.052  1.00 35.46           H  
ATOM   2927  HE  ARG B 367      -8.653  67.389  17.297  1.00 36.50           H  
ATOM   2928 HH11 ARG B 367     -10.826  67.687  20.136  1.00 38.31           H  
ATOM   2929 HH12 ARG B 367     -12.252  67.833  19.134  1.00 38.31           H  
ATOM   2930 HH21 ARG B 367     -10.550  67.574  16.083  1.00 35.48           H  
ATOM   2931 HH22 ARG B 367     -12.084  67.807  16.883  1.00 35.48           H  
ATOM   2932  N   PRO B 368      -7.641  63.364  24.217  1.00 35.87           N  
ATOM   2933  CA  PRO B 368      -7.280  63.229  25.643  1.00 35.52           C  
ATOM   2934  C   PRO B 368      -5.863  63.690  26.036  1.00 36.26           C  
ATOM   2935  O   PRO B 368      -5.692  64.149  27.164  1.00 37.62           O  
ATOM   2936  CB  PRO B 368      -7.518  61.740  25.946  1.00 34.75           C  
ATOM   2937  CG  PRO B 368      -7.392  61.042  24.603  1.00 35.51           C  
ATOM   2938  CD  PRO B 368      -7.984  62.060  23.641  1.00 35.35           C  
ATOM   2939  HA  PRO B 368      -7.971  63.818  26.245  1.00 35.52           H  
ATOM   2940  HB2 PRO B 368      -6.839  61.325  26.693  1.00 34.75           H  
ATOM   2941  HB3 PRO B 368      -8.534  61.612  26.327  1.00 34.75           H  
ATOM   2942  HG2 PRO B 368      -6.337  60.890  24.370  1.00 35.51           H  
ATOM   2943  HG3 PRO B 368      -7.890  60.073  24.568  1.00 35.51           H  
ATOM   2944  HD2 PRO B 368      -7.598  61.906  22.634  1.00 35.35           H  
ATOM   2945  HD3 PRO B 368      -9.069  61.958  23.617  1.00 35.35           H  
ATOM   2946  N   SER B 369      -4.889  63.589  25.114  1.00 36.91           N  
ATOM   2947  CA  SER B 369      -3.494  63.976  25.348  1.00 36.90           C  
ATOM   2948  C   SER B 369      -3.180  65.444  24.994  1.00 38.51           C  
ATOM   2949  O   SER B 369      -2.084  65.897  25.321  1.00 38.79           O  
ATOM   2950  CB  SER B 369      -2.577  62.990  24.592  1.00 37.66           C  
ATOM   2951  OG  SER B 369      -2.523  63.248  23.200  1.00 37.80           O  
ATOM   2952  H   SER B 369      -5.094  63.201  24.205  1.00 36.91           H  
ATOM   2953  HA  SER B 369      -3.275  63.857  26.411  1.00 36.90           H  
ATOM   2954  HB2 SER B 369      -1.561  63.061  24.982  1.00 37.66           H  
ATOM   2955  HB3 SER B 369      -2.897  61.960  24.755  1.00 37.66           H  
ATOM   2956  HG  SER B 369      -1.940  63.997  23.057  1.00 37.80           H  
ATOM   2957  N   ARG B 370      -4.108  66.149  24.322  1.00 39.32           N  
ATOM   2958  CA  ARG B 370      -3.913  67.511  23.823  1.00 39.61           C  
ATOM   2959  C   ARG B 370      -5.008  68.435  24.398  1.00 40.80           C  
ATOM   2960  O   ARG B 370      -5.976  68.726  23.692  1.00 41.34           O  
ATOM   2961  CB  ARG B 370      -3.905  67.503  22.277  1.00 37.74           C  
ATOM   2962  CG  ARG B 370      -2.844  66.596  21.618  1.00 35.12           C  
ATOM   2963  CD  ARG B 370      -3.437  65.572  20.632  1.00 33.96           C  
ATOM   2964  NE  ARG B 370      -3.979  66.202  19.410  1.00 36.22           N  
ATOM   2965  CZ  ARG B 370      -4.882  65.692  18.550  1.00 37.34           C  
ATOM   2966  NH1 ARG B 370      -5.438  64.484  18.729  1.00 37.04           N  
ATOM   2967  NH2 ARG B 370      -5.228  66.406  17.471  1.00 43.43           N1+
ATOM   2968  H   ARG B 370      -5.003  65.726  24.118  1.00 39.32           H  
ATOM   2969  HA  ARG B 370      -2.942  67.905  24.123  1.00 39.61           H  
ATOM   2970  HB2 ARG B 370      -4.897  67.241  21.909  1.00 37.74           H  
ATOM   2971  HB3 ARG B 370      -3.715  68.517  21.935  1.00 37.74           H  
ATOM   2972  HG2 ARG B 370      -2.187  67.262  21.056  1.00 35.12           H  
ATOM   2973  HG3 ARG B 370      -2.181  66.109  22.333  1.00 35.12           H  
ATOM   2974  HD2 ARG B 370      -2.738  64.766  20.412  1.00 33.96           H  
ATOM   2975  HD3 ARG B 370      -4.289  65.106  21.130  1.00 33.96           H  
ATOM   2976  HE  ARG B 370      -3.554  67.088  19.161  1.00 36.22           H  
ATOM   2977 HH11 ARG B 370      -5.172  63.916  19.519  1.00 37.04           H  
ATOM   2978 HH12 ARG B 370      -6.113  64.125  18.065  1.00 37.04           H  
ATOM   2979 HH21 ARG B 370      -4.802  67.306  17.297  1.00 43.43           H  
ATOM   2980 HH22 ARG B 370      -5.869  66.025  16.788  1.00 43.43           H  
ATOM   2981  N   PRO B 371      -4.867  68.873  25.673  1.00 40.53           N  
ATOM   2982  CA  PRO B 371      -5.858  69.764  26.307  1.00 39.82           C  
ATOM   2983  C   PRO B 371      -5.886  71.194  25.733  1.00 39.29           C  
ATOM   2984  O   PRO B 371      -6.945  71.819  25.756  1.00 37.76           O  
ATOM   2985  CB  PRO B 371      -5.476  69.739  27.794  1.00 38.01           C  
ATOM   2986  CG  PRO B 371      -3.978  69.482  27.791  1.00 37.84           C  
ATOM   2987  CD  PRO B 371      -3.787  68.541  26.606  1.00 39.88           C  
ATOM   2988  HA  PRO B 371      -6.856  69.340  26.193  1.00 39.82           H  
ATOM   2989  HB2 PRO B 371      -5.741  70.651  28.333  1.00 38.01           H  
ATOM   2990  HB3 PRO B 371      -5.989  68.910  28.282  1.00 38.01           H  
ATOM   2991  HG2 PRO B 371      -3.451  70.419  27.600  1.00 37.84           H  
ATOM   2992  HG3 PRO B 371      -3.604  69.076  28.731  1.00 37.84           H  
ATOM   2993  HD2 PRO B 371      -2.790  68.655  26.182  1.00 39.88           H  
ATOM   2994  HD3 PRO B 371      -3.911  67.508  26.932  1.00 39.88           H  
ATOM   2995  N   HIE B 372      -4.759  71.661  25.169  1.00 39.34           N  
ATOM   2996  CA  HIE B 372      -4.616  72.954  24.491  1.00 39.22           C  
ATOM   2997  C   HIE B 372      -5.502  73.129  23.239  1.00 38.28           C  
ATOM   2998  O   HIE B 372      -5.616  74.250  22.749  1.00 38.78           O  
ATOM   2999  CB  HIE B 372      -3.133  73.156  24.124  1.00 41.22           C  
ATOM   3000  CG  HIE B 372      -2.612  72.201  23.076  1.00 43.93           C  
ATOM   3001  CD2 HIE B 372      -2.651  72.327  21.703  1.00 43.70           C  
ATOM   3002  ND1 HIE B 372      -2.022  70.975  23.400  1.00 42.60           N  
ATOM   3003  CE1 HIE B 372      -1.707  70.433  22.230  1.00 44.13           C  
ATOM   3004  NE2 HIE B 372      -2.060  71.188  21.190  1.00 42.76           N  
ATOM   3005  H   HIE B 372      -3.927  71.088  25.185  1.00 39.34           H  
ATOM   3006  HA  HIE B 372      -4.902  73.730  25.203  1.00 39.22           H  
ATOM   3007  HB2 HIE B 372      -2.985  74.172  23.761  1.00 41.22           H  
ATOM   3008  HB3 HIE B 372      -2.511  73.069  25.015  1.00 41.22           H  
ATOM   3009  HD2 HIE B 372      -3.038  73.113  21.071  1.00 43.70           H  
ATOM   3010  HE1 HIE B 372      -1.223  69.473  22.133  1.00 44.13           H  
ATOM   3011  HE2 HIE B 372      -1.915  70.971  20.215  1.00 42.76           H  
ATOM   3012  N   MET B 373      -6.104  72.038  22.737  1.00 36.26           N  
ATOM   3013  CA  MET B 373      -6.983  72.034  21.570  1.00 35.46           C  
ATOM   3014  C   MET B 373      -8.308  72.778  21.776  1.00 34.62           C  
ATOM   3015  O   MET B 373      -8.823  73.303  20.792  1.00 35.62           O  
ATOM   3016  CB  MET B 373      -7.228  70.591  21.099  1.00 37.78           C  
ATOM   3017  CG  MET B 373      -5.944  69.902  20.610  1.00 38.63           C  
ATOM   3018  SD  MET B 373      -5.078  70.654  19.205  1.00 41.18           S  
ATOM   3019  CE  MET B 373      -6.411  70.799  17.995  1.00 40.70           C  
ATOM   3020  H   MET B 373      -5.956  71.145  23.185  1.00 36.26           H  
ATOM   3021  HA  MET B 373      -6.461  72.563  20.774  1.00 35.46           H  
ATOM   3022  HB2 MET B 373      -7.663  70.005  21.910  1.00 37.78           H  
ATOM   3023  HB3 MET B 373      -7.972  70.576  20.302  1.00 37.78           H  
ATOM   3024  HG2 MET B 373      -5.232  69.900  21.429  1.00 38.63           H  
ATOM   3025  HG3 MET B 373      -6.139  68.858  20.378  1.00 38.63           H  
ATOM   3026  HE1 MET B 373      -5.978  71.169  17.067  1.00 40.70           H  
ATOM   3027  HE2 MET B 373      -6.877  69.831  17.810  1.00 40.70           H  
ATOM   3028  HE3 MET B 373      -7.170  71.508  18.326  1.00 40.70           H  
ATOM   3029  N   PHE B 374      -8.819  72.847  23.021  1.00 34.51           N  
ATOM   3030  CA  PHE B 374      -9.975  73.684  23.354  1.00 31.78           C  
ATOM   3031  C   PHE B 374      -9.717  75.193  23.168  1.00 31.22           C  
ATOM   3032  O   PHE B 374     -10.401  75.778  22.330  1.00 32.64           O  
ATOM   3033  CB  PHE B 374     -10.610  73.316  24.715  1.00 31.89           C  
ATOM   3034  CG  PHE B 374     -11.658  74.314  25.195  1.00 34.33           C  
ATOM   3035  CD1 PHE B 374     -11.435  75.117  26.335  1.00 34.69           C  
ATOM   3036  CD2 PHE B 374     -12.822  74.529  24.424  1.00 35.90           C  
ATOM   3037  CE1 PHE B 374     -12.366  76.082  26.697  1.00 34.58           C  
ATOM   3038  CE2 PHE B 374     -13.738  75.501  24.802  1.00 34.12           C  
ATOM   3039  CZ  PHE B 374     -13.511  76.273  25.933  1.00 34.47           C  
ATOM   3040  H   PHE B 374      -8.341  72.397  23.789  1.00 34.51           H  
ATOM   3041  HA  PHE B 374     -10.742  73.439  22.617  1.00 31.78           H  
ATOM   3042  HB2 PHE B 374     -11.103  72.347  24.621  1.00 31.89           H  
ATOM   3043  HB3 PHE B 374      -9.846  73.188  25.478  1.00 31.89           H  
ATOM   3044  HD1 PHE B 374     -10.548  74.988  26.935  1.00 34.69           H  
ATOM   3045  HD2 PHE B 374     -13.002  73.943  23.534  1.00 35.90           H  
ATOM   3046  HE1 PHE B 374     -12.198  76.689  27.575  1.00 34.58           H  
ATOM   3047  HE2 PHE B 374     -14.629  75.661  24.214  1.00 34.12           H  
ATOM   3048  HZ  PHE B 374     -14.233  77.023  26.218  1.00 34.47           H  
ATOM   3049  N   PRO B 375      -8.743  75.796  23.895  1.00 31.22           N  
ATOM   3050  CA  PRO B 375      -8.428  77.222  23.719  1.00 30.78           C  
ATOM   3051  C   PRO B 375      -7.894  77.585  22.322  1.00 31.65           C  
ATOM   3052  O   PRO B 375      -8.176  78.686  21.864  1.00 34.15           O  
ATOM   3053  CB  PRO B 375      -7.436  77.532  24.849  1.00 28.78           C  
ATOM   3054  CG  PRO B 375      -6.790  76.204  25.183  1.00 27.85           C  
ATOM   3055  CD  PRO B 375      -7.935  75.222  24.974  1.00 28.81           C  
ATOM   3056  HA  PRO B 375      -9.332  77.811  23.885  1.00 30.78           H  
ATOM   3057  HB2 PRO B 375      -6.712  78.309  24.604  1.00 28.78           H  
ATOM   3058  HB3 PRO B 375      -7.991  77.862  25.725  1.00 28.78           H  
ATOM   3059  HG2 PRO B 375      -5.981  76.015  24.480  1.00 27.85           H  
ATOM   3060  HG3 PRO B 375      -6.377  76.164  26.189  1.00 27.85           H  
ATOM   3061  HD2 PRO B 375      -7.566  74.221  24.780  1.00 28.81           H  
ATOM   3062  HD3 PRO B 375      -8.546  75.185  25.874  1.00 28.81           H  
ATOM   3063  N   LYS B 376      -7.207  76.653  21.638  1.00 32.33           N  
ATOM   3064  CA  LYS B 376      -6.767  76.809  20.250  1.00 30.76           C  
ATOM   3065  C   LYS B 376      -7.936  76.936  19.256  1.00 32.15           C  
ATOM   3066  O   LYS B 376      -7.936  77.868  18.453  1.00 33.31           O  
ATOM   3067  CB  LYS B 376      -5.817  75.653  19.895  1.00 31.11           C  
ATOM   3068  CG  LYS B 376      -5.247  75.682  18.468  1.00 33.37           C  
ATOM   3069  CD  LYS B 376      -4.156  74.620  18.297  1.00 33.04           C  
ATOM   3070  CE  LYS B 376      -3.424  74.717  16.953  1.00 35.07           C  
ATOM   3071  NZ  LYS B 376      -2.172  73.941  16.970  1.00 37.24           N1+
ATOM   3072  H   LYS B 376      -6.988  75.768  22.077  1.00 32.33           H  
ATOM   3073  HA  LYS B 376      -6.194  77.736  20.202  1.00 30.76           H  
ATOM   3074  HB2 LYS B 376      -4.983  75.681  20.598  1.00 31.11           H  
ATOM   3075  HB3 LYS B 376      -6.322  74.702  20.055  1.00 31.11           H  
ATOM   3076  HG2 LYS B 376      -6.036  75.506  17.736  1.00 33.37           H  
ATOM   3077  HG3 LYS B 376      -4.839  76.672  18.260  1.00 33.37           H  
ATOM   3078  HD2 LYS B 376      -3.446  74.718  19.118  1.00 33.04           H  
ATOM   3079  HD3 LYS B 376      -4.600  73.630  18.403  1.00 33.04           H  
ATOM   3080  HE2 LYS B 376      -4.061  74.361  16.146  1.00 35.07           H  
ATOM   3081  HE3 LYS B 376      -3.175  75.754  16.732  1.00 35.07           H  
ATOM   3082  HZ1 LYS B 376      -2.368  72.964  17.130  1.00 37.24           H  
ATOM   3083  HZ2 LYS B 376      -1.692  74.056  16.088  1.00 37.24           H  
ATOM   3084  HZ3 LYS B 376      -1.576  74.292  17.710  1.00 37.24           H  
ATOM   3085  N   MET B 377      -8.911  76.017  19.352  1.00 29.10           N  
ATOM   3086  CA  MET B 377     -10.132  75.997  18.544  1.00 28.50           C  
ATOM   3087  C   MET B 377     -11.048  77.197  18.808  1.00 31.49           C  
ATOM   3088  O   MET B 377     -11.577  77.774  17.860  1.00 34.64           O  
ATOM   3089  CB  MET B 377     -10.846  74.651  18.769  1.00 28.15           C  
ATOM   3090  CG  MET B 377     -12.139  74.434  17.963  1.00 28.59           C  
ATOM   3091  SD  MET B 377     -12.939  72.829  18.229  1.00 32.71           S  
ATOM   3092  CE  MET B 377     -11.544  71.700  17.960  1.00 27.40           C  
ATOM   3093  H   MET B 377      -8.831  75.283  20.043  1.00 29.10           H  
ATOM   3094  HA  MET B 377      -9.840  76.052  17.500  1.00 28.50           H  
ATOM   3095  HB2 MET B 377     -10.131  73.872  18.512  1.00 28.15           H  
ATOM   3096  HB3 MET B 377     -11.068  74.522  19.830  1.00 28.15           H  
ATOM   3097  HG2 MET B 377     -12.877  75.195  18.214  1.00 28.59           H  
ATOM   3098  HG3 MET B 377     -11.936  74.534  16.898  1.00 28.59           H  
ATOM   3099  HE1 MET B 377     -11.889  70.671  17.900  1.00 27.40           H  
ATOM   3100  HE2 MET B 377     -11.024  71.943  17.035  1.00 27.40           H  
ATOM   3101  HE3 MET B 377     -10.836  71.758  18.787  1.00 27.40           H  
ATOM   3102  N   LEU B 378     -11.186  77.558  20.091  1.00 32.14           N  
ATOM   3103  CA  LEU B 378     -11.982  78.682  20.568  1.00 30.84           C  
ATOM   3104  C   LEU B 378     -11.403  80.040  20.119  1.00 31.11           C  
ATOM   3105  O   LEU B 378     -12.180  80.930  19.776  1.00 32.20           O  
ATOM   3106  CB  LEU B 378     -12.141  78.514  22.103  1.00 30.57           C  
ATOM   3107  CG  LEU B 378     -13.267  79.297  22.812  1.00 30.66           C  
ATOM   3108  CD1 LEU B 378     -12.884  80.736  23.179  1.00 32.54           C  
ATOM   3109  CD2 LEU B 378     -14.630  79.196  22.106  1.00 28.55           C  
ATOM   3110  H   LEU B 378     -10.721  77.014  20.807  1.00 32.14           H  
ATOM   3111  HA  LEU B 378     -12.957  78.582  20.091  1.00 30.84           H  
ATOM   3112  HB2 LEU B 378     -12.372  77.463  22.285  1.00 30.57           H  
ATOM   3113  HB3 LEU B 378     -11.187  78.685  22.602  1.00 30.57           H  
ATOM   3114  HG  LEU B 378     -13.389  78.790  23.770  1.00 30.66           H  
ATOM   3115 HD11 LEU B 378     -13.459  81.082  24.038  1.00 32.54           H  
ATOM   3116 HD12 LEU B 378     -11.833  80.804  23.456  1.00 32.54           H  
ATOM   3117 HD13 LEU B 378     -13.068  81.424  22.355  1.00 32.54           H  
ATOM   3118 HD21 LEU B 378     -15.423  79.045  22.836  1.00 28.55           H  
ATOM   3119 HD22 LEU B 378     -14.863  80.100  21.545  1.00 28.55           H  
ATOM   3120 HD23 LEU B 378     -14.687  78.352  21.420  1.00 28.55           H  
ATOM   3121  N   MET B 379     -10.063  80.147  20.046  1.00 30.28           N  
ATOM   3122  CA  MET B 379      -9.332  81.318  19.547  1.00 31.29           C  
ATOM   3123  C   MET B 379      -9.158  81.373  18.018  1.00 31.21           C  
ATOM   3124  O   MET B 379      -8.519  82.311  17.541  1.00 30.64           O  
ATOM   3125  CB  MET B 379      -8.003  81.489  20.317  1.00 33.02           C  
ATOM   3126  CG  MET B 379      -8.170  81.777  21.824  1.00 34.22           C  
ATOM   3127  SD  MET B 379      -8.820  83.405  22.281  1.00 37.19           S  
ATOM   3128  CE  MET B 379     -10.597  83.173  22.018  1.00 30.31           C  
ATOM   3129  H   MET B 379      -9.490  79.368  20.346  1.00 30.28           H  
ATOM   3130  HA  MET B 379      -9.932  82.202  19.735  1.00 31.29           H  
ATOM   3131  HB2 MET B 379      -7.382  80.603  20.180  1.00 33.02           H  
ATOM   3132  HB3 MET B 379      -7.428  82.311  19.891  1.00 33.02           H  
ATOM   3133  HG2 MET B 379      -8.799  81.032  22.305  1.00 34.22           H  
ATOM   3134  HG3 MET B 379      -7.200  81.696  22.309  1.00 34.22           H  
ATOM   3135  HE1 MET B 379     -11.188  83.614  22.815  1.00 30.31           H  
ATOM   3136  HE2 MET B 379     -10.908  83.632  21.081  1.00 30.31           H  
ATOM   3137  HE3 MET B 379     -10.831  82.116  21.979  1.00 30.31           H  
ATOM   3138  N   LYS B 380      -9.798  80.458  17.264  1.00 30.98           N  
ATOM   3139  CA  LYS B 380     -10.038  80.652  15.828  1.00 30.07           C  
ATOM   3140  C   LYS B 380     -11.143  81.681  15.551  1.00 30.40           C  
ATOM   3141  O   LYS B 380     -11.154  82.229  14.451  1.00 31.17           O  
ATOM   3142  CB  LYS B 380     -10.359  79.319  15.119  1.00 28.63           C  
ATOM   3143  CG  LYS B 380      -9.228  78.279  15.149  1.00 29.44           C  
ATOM   3144  CD  LYS B 380      -7.890  78.772  14.574  1.00 31.51           C  
ATOM   3145  CE  LYS B 380      -6.791  77.702  14.629  1.00 36.50           C  
ATOM   3146  NZ  LYS B 380      -5.463  78.268  14.332  1.00 40.60           N1+
ATOM   3147  H   LYS B 380     -10.298  79.699  17.705  1.00 30.98           H  
ATOM   3148  HA  LYS B 380      -9.142  81.078  15.378  1.00 30.07           H  
ATOM   3149  HB2 LYS B 380     -11.263  78.881  15.541  1.00 28.63           H  
ATOM   3150  HB3 LYS B 380     -10.595  79.516  14.073  1.00 28.63           H  
ATOM   3151  HG2 LYS B 380      -9.082  77.944  16.174  1.00 29.44           H  
ATOM   3152  HG3 LYS B 380      -9.555  77.401  14.594  1.00 29.44           H  
ATOM   3153  HD2 LYS B 380      -8.038  79.096  13.543  1.00 31.51           H  
ATOM   3154  HD3 LYS B 380      -7.555  79.650  15.122  1.00 31.51           H  
ATOM   3155  HE2 LYS B 380      -6.748  77.260  15.625  1.00 36.50           H  
ATOM   3156  HE3 LYS B 380      -7.013  76.896  13.929  1.00 36.50           H  
ATOM   3157  HZ1 LYS B 380      -4.768  77.534  14.357  1.00 40.60           H  
ATOM   3158  HZ2 LYS B 380      -5.466  78.694  13.418  1.00 40.60           H  
ATOM   3159  HZ3 LYS B 380      -5.235  78.969  15.024  1.00 40.60           H  
ATOM   3160  N   ILE B 381     -12.006  81.973  16.545  1.00 30.65           N  
ATOM   3161  CA  ILE B 381     -12.984  83.065  16.498  1.00 29.99           C  
ATOM   3162  C   ILE B 381     -12.309  84.447  16.347  1.00 31.94           C  
ATOM   3163  O   ILE B 381     -12.858  85.294  15.648  1.00 33.46           O  
ATOM   3164  CB  ILE B 381     -13.930  83.080  17.741  1.00 28.43           C  
ATOM   3165  CG1 ILE B 381     -14.783  81.791  17.780  1.00 28.35           C  
ATOM   3166  CG2 ILE B 381     -14.862  84.313  17.813  1.00 27.73           C  
ATOM   3167  CD1 ILE B 381     -15.670  81.662  19.027  1.00 28.19           C  
ATOM   3168  H   ILE B 381     -11.942  81.474  17.422  1.00 30.65           H  
ATOM   3169  HA  ILE B 381     -13.604  82.899  15.616  1.00 29.99           H  
ATOM   3170  HB  ILE B 381     -13.306  83.093  18.636  1.00 28.43           H  
ATOM   3171 HG12 ILE B 381     -15.417  81.748  16.893  1.00 28.35           H  
ATOM   3172 HG13 ILE B 381     -14.136  80.916  17.725  1.00 28.35           H  
ATOM   3173 HG21 ILE B 381     -15.538  84.273  18.666  1.00 27.73           H  
ATOM   3174 HG22 ILE B 381     -14.319  85.250  17.917  1.00 27.73           H  
ATOM   3175 HG23 ILE B 381     -15.471  84.378  16.912  1.00 27.73           H  
ATOM   3176 HD11 ILE B 381     -15.836  80.619  19.291  1.00 28.19           H  
ATOM   3177 HD12 ILE B 381     -15.219  82.146  19.895  1.00 28.19           H  
ATOM   3178 HD13 ILE B 381     -16.646  82.116  18.857  1.00 28.19           H  
ATOM   3179  N   THR B 382     -11.120  84.629  16.951  1.00 33.80           N  
ATOM   3180  CA  THR B 382     -10.284  85.828  16.830  1.00 35.15           C  
ATOM   3181  C   THR B 382      -9.806  86.092  15.385  1.00 35.96           C  
ATOM   3182  O   THR B 382      -9.872  87.230  14.917  1.00 36.30           O  
ATOM   3183  CB  THR B 382      -9.020  85.715  17.726  1.00 35.57           C  
ATOM   3184  CG2 THR B 382      -8.137  86.970  17.794  1.00 32.87           C  
ATOM   3185  OG1 THR B 382      -9.379  85.377  19.050  1.00 37.69           O  
ATOM   3186  H   THR B 382     -10.735  83.889  17.519  1.00 33.80           H  
ATOM   3187  HA  THR B 382     -10.883  86.683  17.145  1.00 35.15           H  
ATOM   3188  HB  THR B 382      -8.403  84.898  17.357  1.00 35.57           H  
ATOM   3189  HG1 THR B 382      -8.582  85.360  19.586  1.00 37.69           H  
ATOM   3190 HG21 THR B 382      -7.317  86.839  18.501  1.00 32.87           H  
ATOM   3191 HG22 THR B 382      -7.689  87.202  16.831  1.00 32.87           H  
ATOM   3192 HG23 THR B 382      -8.716  87.833  18.119  1.00 32.87           H  
ATOM   3193  N   ASP B 383      -9.366  85.020  14.706  1.00 36.98           N  
ATOM   3194  CA  ASP B 383      -8.925  85.014  13.307  1.00 38.32           C  
ATOM   3195  C   ASP B 383     -10.103  85.211  12.340  1.00 38.32           C  
ATOM   3196  O   ASP B 383      -9.970  85.945  11.365  1.00 39.08           O  
ATOM   3197  CB  ASP B 383      -8.158  83.718  12.936  1.00 40.70           C  
ATOM   3198  CG  ASP B 383      -7.011  83.315  13.883  1.00 43.35           C  
ATOM   3199  OD1 ASP B 383      -6.699  82.104  13.902  1.00 44.84           O  
ATOM   3200  OD2 ASP B 383      -6.381  84.221  14.475  1.00 45.94           O1-
ATOM   3201  H   ASP B 383      -9.347  84.123  15.171  1.00 36.98           H  
ATOM   3202  HA  ASP B 383      -8.248  85.860  13.169  1.00 38.32           H  
ATOM   3203  HB2 ASP B 383      -8.862  82.886  12.905  1.00 40.70           H  
ATOM   3204  HB3 ASP B 383      -7.736  83.815  11.935  1.00 40.70           H  
ATOM   3205  N   LEU B 384     -11.238  84.570  12.656  1.00 37.82           N  
ATOM   3206  CA  LEU B 384     -12.498  84.632  11.922  1.00 39.06           C  
ATOM   3207  C   LEU B 384     -13.147  86.030  11.949  1.00 41.55           C  
ATOM   3208  O   LEU B 384     -13.668  86.455  10.919  1.00 42.97           O  
ATOM   3209  CB  LEU B 384     -13.408  83.529  12.496  1.00 37.94           C  
ATOM   3210  CG  LEU B 384     -14.746  83.279  11.783  1.00 38.32           C  
ATOM   3211  CD1 LEU B 384     -14.560  82.934  10.294  1.00 39.44           C  
ATOM   3212  CD2 LEU B 384     -15.519  82.184  12.538  1.00 36.57           C  
ATOM   3213  H   LEU B 384     -11.240  83.962  13.465  1.00 37.82           H  
ATOM   3214  HA  LEU B 384     -12.265  84.400  10.882  1.00 39.06           H  
ATOM   3215  HB2 LEU B 384     -12.857  82.588  12.497  1.00 37.94           H  
ATOM   3216  HB3 LEU B 384     -13.609  83.760  13.540  1.00 37.94           H  
ATOM   3217  HG  LEU B 384     -15.340  84.191  11.844  1.00 38.32           H  
ATOM   3218 HD11 LEU B 384     -15.119  82.046  10.007  1.00 39.44           H  
ATOM   3219 HD12 LEU B 384     -14.902  83.757   9.666  1.00 39.44           H  
ATOM   3220 HD13 LEU B 384     -13.519  82.736  10.039  1.00 39.44           H  
ATOM   3221 HD21 LEU B 384     -16.572  82.172  12.258  1.00 36.57           H  
ATOM   3222 HD22 LEU B 384     -15.100  81.198  12.341  1.00 36.57           H  
ATOM   3223 HD23 LEU B 384     -15.480  82.341  13.616  1.00 36.57           H  
ATOM   3224  N   ARG B 385     -13.036  86.733  13.094  1.00 44.09           N  
ATOM   3225  CA  ARG B 385     -13.373  88.152  13.291  1.00 44.25           C  
ATOM   3226  C   ARG B 385     -12.599  89.062  12.330  1.00 43.12           C  
ATOM   3227  O   ARG B 385     -13.186  89.967  11.741  1.00 44.07           O  
ATOM   3228  CB  ARG B 385     -13.005  88.579  14.739  1.00 46.16           C  
ATOM   3229  CG  ARG B 385     -14.168  88.910  15.675  1.00 48.68           C  
ATOM   3230  CD  ARG B 385     -15.271  87.847  15.747  1.00 51.25           C  
ATOM   3231  NE  ARG B 385     -16.068  88.043  16.963  1.00 55.81           N  
ATOM   3232  CZ  ARG B 385     -17.065  87.277  17.424  1.00 58.63           C  
ATOM   3233  NH1 ARG B 385     -17.563  86.249  16.725  1.00 59.02           N  
ATOM   3234  NH2 ARG B 385     -17.567  87.552  18.628  1.00 59.37           N1+
ATOM   3235  H   ARG B 385     -12.626  86.274  13.897  1.00 44.09           H  
ATOM   3236  HA  ARG B 385     -14.438  88.294  13.105  1.00 44.25           H  
ATOM   3237  HB2 ARG B 385     -12.401  87.809  15.215  1.00 46.16           H  
ATOM   3238  HB3 ARG B 385     -12.355  89.457  14.747  1.00 46.16           H  
ATOM   3239  HG2 ARG B 385     -13.792  89.183  16.663  1.00 48.68           H  
ATOM   3240  HG3 ARG B 385     -14.617  89.819  15.270  1.00 48.68           H  
ATOM   3241  HD2 ARG B 385     -15.969  88.017  14.929  1.00 51.25           H  
ATOM   3242  HD3 ARG B 385     -14.895  86.831  15.635  1.00 51.25           H  
ATOM   3243  HE  ARG B 385     -15.804  88.851  17.514  1.00 55.81           H  
ATOM   3244 HH11 ARG B 385     -17.193  86.039  15.809  1.00 59.02           H  
ATOM   3245 HH12 ARG B 385     -18.315  85.687  17.099  1.00 59.02           H  
ATOM   3246 HH21 ARG B 385     -17.193  88.311  19.181  1.00 59.37           H  
ATOM   3247 HH22 ARG B 385     -18.279  86.959  19.031  1.00 59.37           H  
ATOM   3248  N   SER B 386     -11.286  88.809  12.228  1.00 39.71           N  
ATOM   3249  CA  SER B 386     -10.340  89.594  11.447  1.00 38.65           C  
ATOM   3250  C   SER B 386     -10.564  89.453   9.925  1.00 39.32           C  
ATOM   3251  O   SER B 386     -10.393  90.437   9.205  1.00 39.03           O  
ATOM   3252  CB  SER B 386      -8.922  89.210  11.921  1.00 39.40           C  
ATOM   3253  OG  SER B 386      -7.924  90.057  11.399  1.00 41.62           O  
ATOM   3254  H   SER B 386     -10.894  88.039  12.751  1.00 39.71           H  
ATOM   3255  HA  SER B 386     -10.506  90.643  11.702  1.00 38.65           H  
ATOM   3256  HB2 SER B 386      -8.864  89.273  13.008  1.00 39.40           H  
ATOM   3257  HB3 SER B 386      -8.681  88.182  11.654  1.00 39.40           H  
ATOM   3258  HG  SER B 386      -8.107  90.957  11.679  1.00 41.62           H  
ATOM   3259  N   ILE B 387     -11.002  88.261   9.479  1.00 38.89           N  
ATOM   3260  CA  ILE B 387     -11.358  87.972   8.087  1.00 36.50           C  
ATOM   3261  C   ILE B 387     -12.738  88.549   7.715  1.00 36.20           C  
ATOM   3262  O   ILE B 387     -12.856  89.134   6.641  1.00 36.28           O  
ATOM   3263  CB  ILE B 387     -11.374  86.443   7.794  1.00 34.78           C  
ATOM   3264  CG1 ILE B 387      -9.994  85.797   8.039  1.00 31.65           C  
ATOM   3265  CG2 ILE B 387     -11.842  86.065   6.371  1.00 34.67           C  
ATOM   3266  CD1 ILE B 387     -10.076  84.290   8.299  1.00 29.32           C  
ATOM   3267  H   ILE B 387     -11.118  87.500  10.134  1.00 38.89           H  
ATOM   3268  HA  ILE B 387     -10.611  88.435   7.438  1.00 36.50           H  
ATOM   3269  HB  ILE B 387     -12.078  85.993   8.497  1.00 34.78           H  
ATOM   3270 HG12 ILE B 387      -9.350  85.970   7.178  1.00 31.65           H  
ATOM   3271 HG13 ILE B 387      -9.479  86.262   8.877  1.00 31.65           H  
ATOM   3272 HG21 ILE B 387     -11.779  84.988   6.222  1.00 34.67           H  
ATOM   3273 HG22 ILE B 387     -12.874  86.346   6.173  1.00 34.67           H  
ATOM   3274 HG23 ILE B 387     -11.218  86.537   5.610  1.00 34.67           H  
ATOM   3275 HD11 ILE B 387      -9.270  83.980   8.964  1.00 29.32           H  
ATOM   3276 HD12 ILE B 387     -11.014  83.998   8.773  1.00 29.32           H  
ATOM   3277 HD13 ILE B 387      -9.986  83.733   7.367  1.00 29.32           H  
ATOM   3278  N   SER B 388     -13.745  88.383   8.593  1.00 35.41           N  
ATOM   3279  CA  SER B 388     -15.116  88.866   8.390  1.00 38.11           C  
ATOM   3280  C   SER B 388     -15.244  90.401   8.411  1.00 38.10           C  
ATOM   3281  O   SER B 388     -16.147  90.927   7.761  1.00 39.20           O  
ATOM   3282  CB  SER B 388     -16.047  88.190   9.416  1.00 39.21           C  
ATOM   3283  OG  SER B 388     -15.917  88.756  10.705  1.00 45.62           O  
ATOM   3284  H   SER B 388     -13.581  87.885   9.458  1.00 35.41           H  
ATOM   3285  HA  SER B 388     -15.428  88.531   7.399  1.00 38.11           H  
ATOM   3286  HB2 SER B 388     -17.085  88.312   9.112  1.00 39.21           H  
ATOM   3287  HB3 SER B 388     -15.867  87.116   9.465  1.00 39.21           H  
ATOM   3288  HG  SER B 388     -16.267  88.126  11.347  1.00 45.62           H  
ATOM   3289  N   ALA B 389     -14.335  91.084   9.132  1.00 39.29           N  
ATOM   3290  CA  ALA B 389     -14.199  92.540   9.162  1.00 40.05           C  
ATOM   3291  C   ALA B 389     -13.786  93.102   7.794  1.00 41.35           C  
ATOM   3292  O   ALA B 389     -14.460  93.995   7.281  1.00 42.41           O  
ATOM   3293  CB  ALA B 389     -13.191  92.935  10.252  1.00 41.13           C  
ATOM   3294  H   ALA B 389     -13.662  90.567   9.682  1.00 39.29           H  
ATOM   3295  HA  ALA B 389     -15.169  92.968   9.423  1.00 40.05           H  
ATOM   3296  HB1 ALA B 389     -13.030  94.014  10.273  1.00 41.13           H  
ATOM   3297  HB2 ALA B 389     -13.553  92.644  11.238  1.00 41.13           H  
ATOM   3298  HB3 ALA B 389     -12.222  92.457  10.101  1.00 41.13           H  
ATOM   3299  N   LYS B 390     -12.739  92.501   7.201  1.00 41.55           N  
ATOM   3300  CA  LYS B 390     -12.312  92.740   5.823  1.00 42.05           C  
ATOM   3301  C   LYS B 390     -13.356  92.302   4.786  1.00 42.64           C  
ATOM   3302  O   LYS B 390     -13.485  92.956   3.752  1.00 43.61           O  
ATOM   3303  CB  LYS B 390     -10.988  92.000   5.565  1.00 40.41           C  
ATOM   3304  CG  LYS B 390      -9.797  92.632   6.290  1.00 40.73           C  
ATOM   3305  CD  LYS B 390      -8.468  91.965   5.912  1.00 43.77           C  
ATOM   3306  CE  LYS B 390      -7.294  92.951   5.973  1.00 46.23           C  
ATOM   3307  NZ  LYS B 390      -6.055  92.348   5.457  1.00 46.72           N1+
ATOM   3308  H   LYS B 390     -12.248  91.769   7.694  1.00 41.55           H  
ATOM   3309  HA  LYS B 390     -12.151  93.813   5.701  1.00 42.05           H  
ATOM   3310  HB2 LYS B 390     -11.074  90.945   5.829  1.00 40.41           H  
ATOM   3311  HB3 LYS B 390     -10.775  92.027   4.496  1.00 40.41           H  
ATOM   3312  HG2 LYS B 390      -9.765  93.688   6.025  1.00 40.73           H  
ATOM   3313  HG3 LYS B 390      -9.938  92.593   7.371  1.00 40.73           H  
ATOM   3314  HD2 LYS B 390      -8.286  91.140   6.603  1.00 43.77           H  
ATOM   3315  HD3 LYS B 390      -8.539  91.523   4.916  1.00 43.77           H  
ATOM   3316  HE2 LYS B 390      -7.510  93.832   5.366  1.00 46.23           H  
ATOM   3317  HE3 LYS B 390      -7.135  93.296   6.995  1.00 46.23           H  
ATOM   3318  HZ1 LYS B 390      -6.194  92.077   4.492  1.00 46.72           H  
ATOM   3319  HZ2 LYS B 390      -5.306  93.024   5.506  1.00 46.72           H  
ATOM   3320  HZ3 LYS B 390      -5.816  91.536   6.008  1.00 46.72           H  
ATOM   3321  N   GLY B 391     -14.083  91.216   5.092  1.00 42.80           N  
ATOM   3322  CA  GLY B 391     -15.149  90.656   4.275  1.00 42.98           C  
ATOM   3323  C   GLY B 391     -16.301  91.650   4.118  1.00 44.60           C  
ATOM   3324  O   GLY B 391     -16.786  91.828   3.006  1.00 44.50           O  
ATOM   3325  H   GLY B 391     -13.874  90.725   5.951  1.00 42.80           H  
ATOM   3326  HA2 GLY B 391     -14.760  90.395   3.294  1.00 42.98           H  
ATOM   3327  HA3 GLY B 391     -15.511  89.741   4.742  1.00 42.98           H  
ATOM   3328  N   ALA B 392     -16.689  92.339   5.204  1.00 46.02           N  
ATOM   3329  CA  ALA B 392     -17.698  93.397   5.203  1.00 48.78           C  
ATOM   3330  C   ALA B 392     -17.291  94.640   4.384  1.00 49.30           C  
ATOM   3331  O   ALA B 392     -18.164  95.253   3.770  1.00 48.82           O  
ATOM   3332  CB  ALA B 392     -18.041  93.767   6.652  1.00 49.15           C  
ATOM   3333  H   ALA B 392     -16.249  92.147   6.095  1.00 46.02           H  
ATOM   3334  HA  ALA B 392     -18.602  92.979   4.759  1.00 48.78           H  
ATOM   3335  HB1 ALA B 392     -18.825  94.524   6.689  1.00 49.15           H  
ATOM   3336  HB2 ALA B 392     -18.402  92.897   7.203  1.00 49.15           H  
ATOM   3337  HB3 ALA B 392     -17.174  94.162   7.182  1.00 49.15           H  
ATOM   3338  N   GLU B 393     -15.982  94.957   4.336  1.00 49.82           N  
ATOM   3339  CA  GLU B 393     -15.418  95.984   3.452  1.00 52.45           C  
ATOM   3340  C   GLU B 393     -15.422  95.589   1.969  1.00 54.14           C  
ATOM   3341  O   GLU B 393     -15.618  96.463   1.127  1.00 55.30           O  
ATOM   3342  CB  GLU B 393     -13.995  96.381   3.902  1.00 54.00           C  
ATOM   3343  CG  GLU B 393     -13.974  97.586   4.870  1.00 60.13           C  
ATOM   3344  CD  GLU B 393     -13.339  97.308   6.235  1.00 63.30           C  
ATOM   3345  OE1 GLU B 393     -13.968  97.706   7.239  1.00 64.58           O  
ATOM   3346  OE2 GLU B 393     -12.229  96.729   6.264  1.00 64.58           O1-
ATOM   3347  H   GLU B 393     -15.320  94.423   4.881  1.00 49.82           H  
ATOM   3348  HA  GLU B 393     -16.060  96.862   3.521  1.00 52.45           H  
ATOM   3349  HB2 GLU B 393     -13.510  95.510   4.343  1.00 54.00           H  
ATOM   3350  HB3 GLU B 393     -13.375  96.636   3.040  1.00 54.00           H  
ATOM   3351  HG2 GLU B 393     -13.406  98.395   4.410  1.00 60.13           H  
ATOM   3352  HG3 GLU B 393     -14.976  97.993   5.014  1.00 60.13           H  
ATOM   3353  N   ARG B 394     -15.228  94.298   1.659  1.00 54.01           N  
ATOM   3354  CA  ARG B 394     -15.368  93.791   0.296  1.00 53.06           C  
ATOM   3355  C   ARG B 394     -16.845  93.736  -0.145  1.00 53.69           C  
ATOM   3356  O   ARG B 394     -17.126  94.006  -1.309  1.00 54.73           O  
ATOM   3357  CB  ARG B 394     -14.606  92.458   0.146  1.00 52.13           C  
ATOM   3358  CG  ARG B 394     -14.739  91.846  -1.261  1.00 51.56           C  
ATOM   3359  CD  ARG B 394     -13.447  91.255  -1.831  1.00 52.12           C  
ATOM   3360  NE  ARG B 394     -13.606  90.947  -3.263  1.00 52.68           N  
ATOM   3361  CZ  ARG B 394     -13.578  91.816  -4.293  1.00 52.28           C  
ATOM   3362  NH1 ARG B 394     -13.374  93.131  -4.120  1.00 50.17           N  
ATOM   3363  NH2 ARG B 394     -13.761  91.359  -5.536  1.00 54.71           N1+
ATOM   3364  H   ARG B 394     -15.049  93.621   2.389  1.00 54.01           H  
ATOM   3365  HA  ARG B 394     -14.872  94.499  -0.372  1.00 53.06           H  
ATOM   3366  HB2 ARG B 394     -13.555  92.626   0.387  1.00 52.13           H  
ATOM   3367  HB3 ARG B 394     -14.965  91.738   0.883  1.00 52.13           H  
ATOM   3368  HG2 ARG B 394     -15.442  91.022  -1.141  1.00 51.56           H  
ATOM   3369  HG3 ARG B 394     -15.194  92.521  -1.984  1.00 51.56           H  
ATOM   3370  HD2 ARG B 394     -12.561  91.848  -1.602  1.00 52.12           H  
ATOM   3371  HD3 ARG B 394     -13.294  90.282  -1.366  1.00 52.12           H  
ATOM   3372  HE  ARG B 394     -13.853  89.986  -3.464  1.00 52.68           H  
ATOM   3373 HH11 ARG B 394     -13.236  93.502  -3.191  1.00 50.17           H  
ATOM   3374 HH12 ARG B 394     -13.372  93.760  -4.911  1.00 50.17           H  
ATOM   3375 HH21 ARG B 394     -13.874  90.369  -5.718  1.00 54.71           H  
ATOM   3376 HH22 ARG B 394     -13.759  91.996  -6.320  1.00 54.71           H  
ATOM   3377  N   VAL B 395     -17.762  93.449   0.792  1.00 54.06           N  
ATOM   3378  CA  VAL B 395     -19.209  93.453   0.579  1.00 54.45           C  
ATOM   3379  C   VAL B 395     -19.769  94.809   0.115  1.00 56.97           C  
ATOM   3380  O   VAL B 395     -20.565  94.812  -0.822  1.00 58.53           O  
ATOM   3381  CB  VAL B 395     -19.966  92.951   1.845  1.00 52.88           C  
ATOM   3382  CG1 VAL B 395     -21.412  93.458   2.049  1.00 51.99           C  
ATOM   3383  CG2 VAL B 395     -19.917  91.419   1.902  1.00 50.87           C  
ATOM   3384  H   VAL B 395     -17.454  93.219   1.727  1.00 54.06           H  
ATOM   3385  HA  VAL B 395     -19.399  92.748  -0.235  1.00 54.45           H  
ATOM   3386  HB  VAL B 395     -19.420  93.297   2.717  1.00 52.88           H  
ATOM   3387 HG11 VAL B 395     -21.911  92.927   2.859  1.00 51.99           H  
ATOM   3388 HG12 VAL B 395     -21.433  94.516   2.312  1.00 51.99           H  
ATOM   3389 HG13 VAL B 395     -22.012  93.330   1.150  1.00 51.99           H  
ATOM   3390 HG21 VAL B 395     -20.484  91.023   2.744  1.00 50.87           H  
ATOM   3391 HG22 VAL B 395     -20.317  90.993   0.985  1.00 50.87           H  
ATOM   3392 HG23 VAL B 395     -18.897  91.054   1.993  1.00 50.87           H  
ATOM   3393  N   ILE B 396     -19.333  95.923   0.735  1.00 58.34           N  
ATOM   3394  CA  ILE B 396     -19.759  97.268   0.328  1.00 58.74           C  
ATOM   3395  C   ILE B 396     -19.170  97.713  -1.027  1.00 56.55           C  
ATOM   3396  O   ILE B 396     -19.842  98.458  -1.740  1.00 55.77           O  
ATOM   3397  CB  ILE B 396     -19.528  98.361   1.415  1.00 60.85           C  
ATOM   3398  CG1 ILE B 396     -18.065  98.583   1.865  1.00 63.82           C  
ATOM   3399  CG2 ILE B 396     -20.412  98.064   2.641  1.00 60.71           C  
ATOM   3400  CD1 ILE B 396     -17.191  99.433   0.926  1.00 65.95           C  
ATOM   3401  H   ILE B 396     -18.683  95.858   1.506  1.00 58.34           H  
ATOM   3402  HA  ILE B 396     -20.839  97.217   0.182  1.00 58.74           H  
ATOM   3403  HB  ILE B 396     -19.889  99.310   1.013  1.00 60.85           H  
ATOM   3404 HG12 ILE B 396     -18.062  99.081   2.834  1.00 63.82           H  
ATOM   3405 HG13 ILE B 396     -17.608  97.617   2.048  1.00 63.82           H  
ATOM   3406 HG21 ILE B 396     -20.360  98.869   3.373  1.00 60.71           H  
ATOM   3407 HG22 ILE B 396     -21.459  97.955   2.358  1.00 60.71           H  
ATOM   3408 HG23 ILE B 396     -20.107  97.144   3.141  1.00 60.71           H  
ATOM   3409 HD11 ILE B 396     -16.559  98.810   0.296  1.00 65.95           H  
ATOM   3410 HD12 ILE B 396     -17.789 100.070   0.274  1.00 65.95           H  
ATOM   3411 HD13 ILE B 396     -16.528 100.082   1.497  1.00 65.95           H  
ATOM   3412  N   THR B 397     -17.981  97.196  -1.391  1.00 54.91           N  
ATOM   3413  CA  THR B 397     -17.369  97.383  -2.709  1.00 56.36           C  
ATOM   3414  C   THR B 397     -18.149  96.635  -3.807  1.00 57.83           C  
ATOM   3415  O   THR B 397     -18.437  97.232  -4.840  1.00 60.56           O  
ATOM   3416  CB  THR B 397     -15.887  96.915  -2.737  1.00 55.09           C  
ATOM   3417  CG2 THR B 397     -15.184  96.965  -4.107  1.00 53.07           C  
ATOM   3418  OG1 THR B 397     -15.145  97.711  -1.836  1.00 54.60           O  
ATOM   3419  H   THR B 397     -17.481  96.595  -0.752  1.00 54.91           H  
ATOM   3420  HA  THR B 397     -17.395  98.448  -2.944  1.00 56.36           H  
ATOM   3421  HB  THR B 397     -15.818  95.893  -2.369  1.00 55.09           H  
ATOM   3422  HG1 THR B 397     -14.217  97.466  -1.890  1.00 54.60           H  
ATOM   3423 HG21 THR B 397     -14.120  96.747  -4.012  1.00 53.07           H  
ATOM   3424 HG22 THR B 397     -15.595  96.233  -4.804  1.00 53.07           H  
ATOM   3425 HG23 THR B 397     -15.281  97.950  -4.565  1.00 53.07           H  
ATOM   3426  N   LEU B 398     -18.522  95.369  -3.550  1.00 58.67           N  
ATOM   3427  CA  LEU B 398     -19.315  94.540  -4.462  1.00 58.88           C  
ATOM   3428  C   LEU B 398     -20.761  95.043  -4.628  1.00 59.56           C  
ATOM   3429  O   LEU B 398     -21.271  94.985  -5.745  1.00 61.76           O  
ATOM   3430  CB  LEU B 398     -19.286  93.070  -3.993  1.00 58.02           C  
ATOM   3431  CG  LEU B 398     -17.899  92.391  -4.107  1.00 58.31           C  
ATOM   3432  CD1 LEU B 398     -17.857  91.093  -3.277  1.00 57.92           C  
ATOM   3433  CD2 LEU B 398     -17.467  92.173  -5.574  1.00 57.54           C  
ATOM   3434  H   LEU B 398     -18.250  94.937  -2.677  1.00 58.67           H  
ATOM   3435  HA  LEU B 398     -18.849  94.602  -5.447  1.00 58.88           H  
ATOM   3436  HB2 LEU B 398     -19.624  93.034  -2.956  1.00 58.02           H  
ATOM   3437  HB3 LEU B 398     -20.010  92.479  -4.559  1.00 58.02           H  
ATOM   3438  HG  LEU B 398     -17.157  93.057  -3.671  1.00 58.31           H  
ATOM   3439 HD11 LEU B 398     -17.395  90.259  -3.804  1.00 57.92           H  
ATOM   3440 HD12 LEU B 398     -17.290  91.248  -2.363  1.00 57.92           H  
ATOM   3441 HD13 LEU B 398     -18.852  90.777  -2.967  1.00 57.92           H  
ATOM   3442 HD21 LEU B 398     -17.302  91.124  -5.817  1.00 57.54           H  
ATOM   3443 HD22 LEU B 398     -18.213  92.542  -6.276  1.00 57.54           H  
ATOM   3444 HD23 LEU B 398     -16.541  92.706  -5.787  1.00 57.54           H  
ATOM   3445  N   LYS B 399     -21.368  95.588  -3.554  1.00 59.46           N  
ATOM   3446  CA  LYS B 399     -22.659  96.294  -3.576  1.00 60.42           C  
ATOM   3447  C   LYS B 399     -22.693  97.519  -4.507  1.00 62.57           C  
ATOM   3448  O   LYS B 399     -23.748  97.818  -5.063  1.00 62.44           O  
ATOM   3449  CB  LYS B 399     -23.085  96.682  -2.143  1.00 59.31           C  
ATOM   3450  CG  LYS B 399     -23.814  95.557  -1.392  1.00 59.99           C  
ATOM   3451  CD  LYS B 399     -24.322  95.997  -0.010  1.00 60.43           C  
ATOM   3452  CE  LYS B 399     -25.388  95.037   0.539  1.00 60.75           C  
ATOM   3453  NZ  LYS B 399     -25.910  95.464   1.847  1.00 60.74           N1+
ATOM   3454  H   LYS B 399     -20.889  95.575  -2.663  1.00 59.46           H  
ATOM   3455  HA  LYS B 399     -23.401  95.601  -3.964  1.00 60.42           H  
ATOM   3456  HB2 LYS B 399     -22.234  97.055  -1.576  1.00 59.31           H  
ATOM   3457  HB3 LYS B 399     -23.787  97.516  -2.196  1.00 59.31           H  
ATOM   3458  HG2 LYS B 399     -24.660  95.233  -1.997  1.00 59.99           H  
ATOM   3459  HG3 LYS B 399     -23.168  94.686  -1.290  1.00 59.99           H  
ATOM   3460  HD2 LYS B 399     -23.475  96.043   0.677  1.00 60.43           H  
ATOM   3461  HD3 LYS B 399     -24.726  97.009  -0.070  1.00 60.43           H  
ATOM   3462  HE2 LYS B 399     -26.222  94.981  -0.160  1.00 60.75           H  
ATOM   3463  HE3 LYS B 399     -24.973  94.034   0.643  1.00 60.75           H  
ATOM   3464  HZ1 LYS B 399     -26.324  96.382   1.763  1.00 60.74           H  
ATOM   3465  HZ2 LYS B 399     -26.610  94.805   2.157  1.00 60.74           H  
ATOM   3466  HZ3 LYS B 399     -25.156  95.495   2.519  1.00 60.74           H  
ATOM   3467  N   MET B 400     -21.537  98.177  -4.663  1.00 63.99           N  
ATOM   3468  CA  MET B 400     -21.296  99.298  -5.567  1.00 65.32           C  
ATOM   3469  C   MET B 400     -21.101  98.814  -7.017  1.00 65.15           C  
ATOM   3470  O   MET B 400     -21.819  99.277  -7.903  1.00 64.78           O  
ATOM   3471  CB  MET B 400     -20.120 100.122  -4.970  1.00 67.26           C  
ATOM   3472  CG  MET B 400     -19.132 100.860  -5.903  1.00 70.78           C  
ATOM   3473  SD  MET B 400     -17.387 100.558  -5.495  1.00 74.47           S  
ATOM   3474  CE  MET B 400     -17.292 101.324  -3.856  1.00 70.59           C  
ATOM   3475  H   MET B 400     -20.725  97.855  -4.155  1.00 63.99           H  
ATOM   3476  HA  MET B 400     -22.179  99.941  -5.566  1.00 65.32           H  
ATOM   3477  HB2 MET B 400     -20.542 100.853  -4.279  1.00 67.26           H  
ATOM   3478  HB3 MET B 400     -19.533  99.471  -4.325  1.00 67.26           H  
ATOM   3479  HG2 MET B 400     -19.253 100.612  -6.955  1.00 70.78           H  
ATOM   3480  HG3 MET B 400     -19.311 101.933  -5.842  1.00 70.78           H  
ATOM   3481  HE1 MET B 400     -16.280 101.230  -3.461  1.00 70.59           H  
ATOM   3482  HE2 MET B 400     -17.544 102.382  -3.913  1.00 70.59           H  
ATOM   3483  HE3 MET B 400     -17.974 100.842  -3.156  1.00 70.59           H  
ATOM   3484  N   GLU B 401     -20.126  97.912  -7.228  1.00 65.35           N  
ATOM   3485  CA  GLU B 401     -19.684  97.440  -8.547  1.00 66.01           C  
ATOM   3486  C   GLU B 401     -20.692  96.560  -9.302  1.00 65.92           C  
ATOM   3487  O   GLU B 401     -20.531  96.390 -10.511  1.00 66.81           O  
ATOM   3488  CB  GLU B 401     -18.333  96.708  -8.405  1.00 66.14           C  
ATOM   3489  CG  GLU B 401     -17.189  97.647  -7.969  1.00 68.00           C  
ATOM   3490  CD  GLU B 401     -15.792  97.015  -7.874  1.00 68.88           C  
ATOM   3491  OE1 GLU B 401     -15.655  95.786  -8.076  1.00 68.30           O  
ATOM   3492  OE2 GLU B 401     -14.856  97.796  -7.593  1.00 69.04           O1-
ATOM   3493  H   GLU B 401     -19.582  97.583  -6.440  1.00 65.35           H  
ATOM   3494  HA  GLU B 401     -19.523  98.320  -9.172  1.00 66.01           H  
ATOM   3495  HB2 GLU B 401     -18.436  95.902  -7.675  1.00 66.14           H  
ATOM   3496  HB3 GLU B 401     -18.069  96.228  -9.349  1.00 66.14           H  
ATOM   3497  HG2 GLU B 401     -17.132  98.480  -8.671  1.00 68.00           H  
ATOM   3498  HG3 GLU B 401     -17.419  98.088  -7.002  1.00 68.00           H  
ATOM   3499  N   ILE B 402     -21.683  96.003  -8.591  1.00 65.69           N  
ATOM   3500  CA  ILE B 402     -22.671  95.084  -9.143  1.00 66.14           C  
ATOM   3501  C   ILE B 402     -24.059  95.594  -8.686  1.00 69.76           C  
ATOM   3502  O   ILE B 402     -24.316  95.606  -7.479  1.00 71.40           O  
ATOM   3503  CB  ILE B 402     -22.447  93.637  -8.614  1.00 63.47           C  
ATOM   3504  CG1 ILE B 402     -20.993  93.158  -8.849  1.00 61.67           C  
ATOM   3505  CG2 ILE B 402     -23.440  92.635  -9.247  1.00 60.62           C  
ATOM   3506  CD1 ILE B 402     -20.655  91.841  -8.151  1.00 59.95           C  
ATOM   3507  H   ILE B 402     -21.742  96.174  -7.596  1.00 65.69           H  
ATOM   3508  HA  ILE B 402     -22.576  95.047 -10.225  1.00 66.14           H  
ATOM   3509  HB  ILE B 402     -22.612  93.632  -7.538  1.00 63.47           H  
ATOM   3510 HG12 ILE B 402     -20.804  93.065  -9.919  1.00 61.67           H  
ATOM   3511 HG13 ILE B 402     -20.274  93.888  -8.480  1.00 61.67           H  
ATOM   3512 HG21 ILE B 402     -23.340  91.644  -8.807  1.00 60.62           H  
ATOM   3513 HG22 ILE B 402     -24.481  92.933  -9.123  1.00 60.62           H  
ATOM   3514 HG23 ILE B 402     -23.262  92.537 -10.318  1.00 60.62           H  
ATOM   3515 HD11 ILE B 402     -19.589  91.772  -7.941  1.00 59.95           H  
ATOM   3516 HD12 ILE B 402     -21.185  91.738  -7.204  1.00 59.95           H  
ATOM   3517 HD13 ILE B 402     -20.916  91.000  -8.790  1.00 59.95           H  
ATOM   3518  N   PRO B 403     -24.907  96.059  -9.638  1.00 72.18           N  
ATOM   3519  CA  PRO B 403     -26.194  96.698  -9.313  1.00 73.02           C  
ATOM   3520  C   PRO B 403     -27.211  95.714  -8.715  1.00 73.37           C  
ATOM   3521  O   PRO B 403     -27.471  94.666  -9.306  1.00 73.63           O  
ATOM   3522  CB  PRO B 403     -26.667  97.276 -10.657  1.00 74.30           C  
ATOM   3523  CG  PRO B 403     -26.033  96.383 -11.709  1.00 74.11           C  
ATOM   3524  CD  PRO B 403     -24.690  96.025 -11.088  1.00 73.53           C  
ATOM   3525  HA  PRO B 403     -26.029  97.517  -8.609  1.00 73.02           H  
ATOM   3526  HB2 PRO B 403     -27.752  97.327 -10.756  1.00 74.30           H  
ATOM   3527  HB3 PRO B 403     -26.283  98.292 -10.764  1.00 74.30           H  
ATOM   3528  HG2 PRO B 403     -26.632  95.480 -11.829  1.00 74.11           H  
ATOM   3529  HG3 PRO B 403     -25.944  96.859 -12.686  1.00 74.11           H  
ATOM   3530  HD2 PRO B 403     -24.365  95.048 -11.448  1.00 73.53           H  
ATOM   3531  HD3 PRO B 403     -23.933  96.766 -11.349  1.00 73.53           H  
ATOM   3532  N   GLY B 404     -27.752  96.079  -7.541  1.00 74.49           N  
ATOM   3533  CA  GLY B 404     -28.763  95.298  -6.830  1.00 74.36           C  
ATOM   3534  C   GLY B 404     -28.203  94.008  -6.208  1.00 73.78           C  
ATOM   3535  O   GLY B 404     -28.997  93.130  -5.868  1.00 72.63           O  
ATOM   3536  H   GLY B 404     -27.469  96.951  -7.118  1.00 74.49           H  
ATOM   3537  HA2 GLY B 404     -29.181  95.914  -6.034  1.00 74.36           H  
ATOM   3538  HA3 GLY B 404     -29.584  95.050  -7.504  1.00 74.36           H  
ATOM   3539  N   SER B 405     -26.870  93.872  -6.065  1.00 72.71           N  
ATOM   3540  CA  SER B 405     -26.258  92.715  -5.417  1.00 72.48           C  
ATOM   3541  C   SER B 405     -26.480  92.754  -3.901  1.00 73.45           C  
ATOM   3542  O   SER B 405     -26.366  93.818  -3.291  1.00 74.74           O  
ATOM   3543  CB  SER B 405     -24.771  92.583  -5.808  1.00 70.26           C  
ATOM   3544  OG  SER B 405     -23.890  93.420  -5.089  1.00 68.45           O  
ATOM   3545  H   SER B 405     -26.247  94.607  -6.371  1.00 72.71           H  
ATOM   3546  HA  SER B 405     -26.757  91.829  -5.815  1.00 72.48           H  
ATOM   3547  HB2 SER B 405     -24.445  91.556  -5.644  1.00 70.26           H  
ATOM   3548  HB3 SER B 405     -24.660  92.770  -6.871  1.00 70.26           H  
ATOM   3549  HG  SER B 405     -23.877  94.284  -5.510  1.00 68.45           H  
ATOM   3550  N   MET B 406     -26.762  91.571  -3.335  1.00 74.35           N  
ATOM   3551  CA  MET B 406     -26.849  91.333  -1.896  1.00 74.55           C  
ATOM   3552  C   MET B 406     -28.000  92.099  -1.198  1.00 73.41           C  
ATOM   3553  O   MET B 406     -27.717  92.924  -0.327  1.00 73.92           O  
ATOM   3554  CB  MET B 406     -25.487  91.626  -1.226  1.00 74.71           C  
ATOM   3555  CG  MET B 406     -24.269  90.953  -1.880  1.00 76.65           C  
ATOM   3556  SD  MET B 406     -22.697  91.236  -1.024  1.00 77.02           S  
ATOM   3557  CE  MET B 406     -23.209  90.836   0.668  1.00 79.46           C  
ATOM   3558  H   MET B 406     -26.858  90.754  -3.921  1.00 74.35           H  
ATOM   3559  HA  MET B 406     -27.044  90.268  -1.766  1.00 74.55           H  
ATOM   3560  HB2 MET B 406     -25.293  92.697  -1.213  1.00 74.71           H  
ATOM   3561  HB3 MET B 406     -25.576  91.332  -0.182  1.00 74.71           H  
ATOM   3562  HG2 MET B 406     -24.437  89.885  -1.940  1.00 76.65           H  
ATOM   3563  HG3 MET B 406     -24.138  91.302  -2.903  1.00 76.65           H  
ATOM   3564  HE1 MET B 406     -22.381  90.487   1.277  1.00 79.46           H  
ATOM   3565  HE2 MET B 406     -23.657  91.703   1.152  1.00 79.46           H  
ATOM   3566  HE3 MET B 406     -23.950  90.042   0.661  1.00 79.46           H  
ATOM   3567  N   PRO B 407     -29.276  91.842  -1.572  1.00 72.01           N  
ATOM   3568  CA  PRO B 407     -30.421  92.461  -0.874  1.00 70.98           C  
ATOM   3569  C   PRO B 407     -30.484  92.022   0.614  1.00 69.46           C  
ATOM   3570  O   PRO B 407     -30.340  90.824   0.867  1.00 70.05           O  
ATOM   3571  CB  PRO B 407     -31.636  91.950  -1.670  1.00 70.89           C  
ATOM   3572  CG  PRO B 407     -31.188  90.635  -2.287  1.00 70.52           C  
ATOM   3573  CD  PRO B 407     -29.716  90.885  -2.591  1.00 70.71           C  
ATOM   3574  HA  PRO B 407     -30.363  93.540  -0.997  1.00 70.98           H  
ATOM   3575  HB2 PRO B 407     -32.539  91.837  -1.068  1.00 70.89           H  
ATOM   3576  HB3 PRO B 407     -31.867  92.662  -2.464  1.00 70.89           H  
ATOM   3577  HG2 PRO B 407     -31.277  89.838  -1.548  1.00 70.52           H  
ATOM   3578  HG3 PRO B 407     -31.768  90.345  -3.163  1.00 70.52           H  
ATOM   3579  HD2 PRO B 407     -29.156  89.949  -2.585  1.00 70.71           H  
ATOM   3580  HD3 PRO B 407     -29.604  91.347  -3.573  1.00 70.71           H  
ATOM   3581  N   PRO B 408     -30.665  92.971   1.568  1.00 68.28           N  
ATOM   3582  CA  PRO B 408     -30.875  92.644   2.997  1.00 66.24           C  
ATOM   3583  C   PRO B 408     -32.029  91.652   3.229  1.00 64.43           C  
ATOM   3584  O   PRO B 408     -33.102  91.866   2.662  1.00 63.73           O  
ATOM   3585  CB  PRO B 408     -31.178  94.009   3.647  1.00 65.86           C  
ATOM   3586  CG  PRO B 408     -30.519  95.027   2.738  1.00 67.42           C  
ATOM   3587  CD  PRO B 408     -30.691  94.419   1.353  1.00 68.79           C  
ATOM   3588  HA  PRO B 408     -29.935  92.248   3.381  1.00 66.24           H  
ATOM   3589  HB2 PRO B 408     -32.252  94.205   3.670  1.00 65.86           H  
ATOM   3590  HB3 PRO B 408     -30.813  94.074   4.672  1.00 65.86           H  
ATOM   3591  HG2 PRO B 408     -30.938  96.030   2.827  1.00 67.42           H  
ATOM   3592  HG3 PRO B 408     -29.455  95.085   2.978  1.00 67.42           H  
ATOM   3593  HD2 PRO B 408     -31.654  94.697   0.921  1.00 68.79           H  
ATOM   3594  HD3 PRO B 408     -29.894  94.773   0.698  1.00 68.79           H  
ATOM   3595  N   LEU B 409     -31.786  90.586   4.015  1.00 63.71           N  
ATOM   3596  CA  LEU B 409     -32.800  89.554   4.244  1.00 63.97           C  
ATOM   3597  C   LEU B 409     -32.852  88.958   5.656  1.00 65.52           C  
ATOM   3598  O   LEU B 409     -33.922  88.451   5.977  1.00 65.60           O  
ATOM   3599  CB  LEU B 409     -32.792  88.474   3.128  1.00 62.78           C  
ATOM   3600  CG  LEU B 409     -31.811  87.278   3.281  1.00 61.45           C  
ATOM   3601  CD1 LEU B 409     -32.503  85.956   2.906  1.00 61.73           C  
ATOM   3602  CD2 LEU B 409     -30.511  87.463   2.478  1.00 58.25           C  
ATOM   3603  H   LEU B 409     -30.881  90.461   4.447  1.00 63.71           H  
ATOM   3604  HA  LEU B 409     -33.772  90.047   4.165  1.00 63.97           H  
ATOM   3605  HB2 LEU B 409     -33.804  88.065   3.126  1.00 62.78           H  
ATOM   3606  HB3 LEU B 409     -32.704  88.933   2.143  1.00 62.78           H  
ATOM   3607  HG  LEU B 409     -31.516  87.151   4.321  1.00 61.45           H  
ATOM   3608 HD11 LEU B 409     -31.881  85.103   3.176  1.00 61.73           H  
ATOM   3609 HD12 LEU B 409     -33.456  85.836   3.423  1.00 61.73           H  
ATOM   3610 HD13 LEU B 409     -32.696  85.897   1.835  1.00 61.73           H  
ATOM   3611 HD21 LEU B 409     -30.140  86.516   2.084  1.00 58.25           H  
ATOM   3612 HD22 LEU B 409     -30.641  88.137   1.632  1.00 58.25           H  
ATOM   3613 HD23 LEU B 409     -29.725  87.879   3.109  1.00 58.25           H  
ATOM   3614  N   ILE B 410     -31.775  88.996   6.473  1.00 66.67           N  
ATOM   3615  CA  ILE B 410     -31.789  88.419   7.836  1.00 66.27           C  
ATOM   3616  C   ILE B 410     -32.885  89.030   8.723  1.00 67.83           C  
ATOM   3617  O   ILE B 410     -33.592  88.275   9.386  1.00 67.36           O  
ATOM   3618  CB  ILE B 410     -30.422  88.509   8.595  1.00 64.46           C  
ATOM   3619  CG1 ILE B 410     -29.404  87.485   8.043  1.00 64.25           C  
ATOM   3620  CG2 ILE B 410     -30.506  88.317  10.133  1.00 61.88           C  
ATOM   3621  CD1 ILE B 410     -28.606  87.990   6.840  1.00 66.16           C  
ATOM   3622  H   ILE B 410     -30.911  89.420   6.166  1.00 66.67           H  
ATOM   3623  HA  ILE B 410     -32.041  87.362   7.719  1.00 66.27           H  
ATOM   3624  HB  ILE B 410     -30.015  89.509   8.435  1.00 64.46           H  
ATOM   3625 HG12 ILE B 410     -28.677  87.234   8.815  1.00 64.25           H  
ATOM   3626 HG13 ILE B 410     -29.895  86.542   7.801  1.00 64.25           H  
ATOM   3627 HG21 ILE B 410     -29.514  88.370  10.577  1.00 61.88           H  
ATOM   3628 HG22 ILE B 410     -31.085  89.092  10.636  1.00 61.88           H  
ATOM   3629 HG23 ILE B 410     -30.939  87.349  10.391  1.00 61.88           H  
ATOM   3630 HD11 ILE B 410     -27.769  87.328   6.621  1.00 66.16           H  
ATOM   3631 HD12 ILE B 410     -29.225  88.053   5.944  1.00 66.16           H  
ATOM   3632 HD13 ILE B 410     -28.181  88.972   7.043  1.00 66.16           H  
ATOM   3633  N   GLN B 411     -33.011  90.369   8.655  1.00 68.60           N  
ATOM   3634  CA  GLN B 411     -34.082  91.191   9.218  1.00 70.05           C  
ATOM   3635  C   GLN B 411     -35.458  90.581   8.899  1.00 71.84           C  
ATOM   3636  O   GLN B 411     -36.003  89.894   9.759  1.00 71.83           O  
ATOM   3637  CB  GLN B 411     -33.892  92.637   8.689  1.00 69.39           C  
ATOM   3638  CG  GLN B 411     -34.987  93.672   9.045  1.00 70.97           C  
ATOM   3639  CD  GLN B 411     -34.838  94.282  10.440  1.00 70.89           C  
ATOM   3640  NE2 GLN B 411     -35.914  94.266  11.229  1.00 70.99           N  
ATOM   3641  OE1 GLN B 411     -33.779  94.805  10.783  1.00 71.57           O  
ATOM   3642  H   GLN B 411     -32.359  90.869   8.069  1.00 68.60           H  
ATOM   3643  HA  GLN B 411     -33.954  91.201  10.300  1.00 70.05           H  
ATOM   3644  HB2 GLN B 411     -32.918  93.009   9.012  1.00 69.39           H  
ATOM   3645  HB3 GLN B 411     -33.822  92.598   7.601  1.00 69.39           H  
ATOM   3646  HG2 GLN B 411     -34.912  94.503   8.344  1.00 70.97           H  
ATOM   3647  HG3 GLN B 411     -35.991  93.271   8.905  1.00 70.97           H  
ATOM   3648 HE21 GLN B 411     -36.783  93.852  10.907  1.00 70.99           H  
ATOM   3649 HE22 GLN B 411     -35.879  94.672  12.152  1.00 70.99           H  
ATOM   3650  N   GLU B 412     -35.914  90.785   7.651  1.00 73.54           N  
ATOM   3651  CA  GLU B 412     -37.158  90.311   7.037  1.00 74.94           C  
ATOM   3652  C   GLU B 412     -37.508  88.827   7.271  1.00 74.37           C  
ATOM   3653  O   GLU B 412     -38.616  88.541   7.727  1.00 74.22           O  
ATOM   3654  CB  GLU B 412     -37.143  90.749   5.547  1.00 75.63           C  
ATOM   3655  CG  GLU B 412     -38.080  90.009   4.556  1.00 78.44           C  
ATOM   3656  CD  GLU B 412     -37.371  88.917   3.735  1.00 79.12           C  
ATOM   3657  OE1 GLU B 412     -36.423  89.269   2.999  1.00 79.19           O  
ATOM   3658  OE2 GLU B 412     -37.797  87.745   3.843  1.00 80.39           O1-
ATOM   3659  H   GLU B 412     -35.342  91.343   7.035  1.00 73.54           H  
ATOM   3660  HA  GLU B 412     -37.958  90.877   7.516  1.00 74.94           H  
ATOM   3661  HB2 GLU B 412     -37.429  91.801   5.520  1.00 75.63           H  
ATOM   3662  HB3 GLU B 412     -36.116  90.743   5.175  1.00 75.63           H  
ATOM   3663  HG2 GLU B 412     -38.966  89.618   5.058  1.00 78.44           H  
ATOM   3664  HG3 GLU B 412     -38.465  90.734   3.838  1.00 78.44           H  
ATOM   3665  N   MET B 413     -36.560  87.924   6.966  1.00 73.60           N  
ATOM   3666  CA  MET B 413     -36.708  86.468   7.065  1.00 72.87           C  
ATOM   3667  C   MET B 413     -37.015  85.981   8.486  1.00 72.86           C  
ATOM   3668  O   MET B 413     -37.800  85.047   8.646  1.00 71.99           O  
ATOM   3669  CB  MET B 413     -35.435  85.791   6.513  1.00 73.94           C  
ATOM   3670  CG  MET B 413     -35.301  84.282   6.788  1.00 73.77           C  
ATOM   3671  SD  MET B 413     -34.077  83.424   5.774  1.00 74.52           S  
ATOM   3672  CE  MET B 413     -32.600  84.433   6.056  1.00 73.32           C  
ATOM   3673  H   MET B 413     -35.676  88.245   6.591  1.00 73.60           H  
ATOM   3674  HA  MET B 413     -37.550  86.177   6.434  1.00 72.87           H  
ATOM   3675  HB2 MET B 413     -35.348  85.989   5.443  1.00 73.94           H  
ATOM   3676  HB3 MET B 413     -34.576  86.267   6.985  1.00 73.94           H  
ATOM   3677  HG2 MET B 413     -35.045  84.109   7.833  1.00 73.77           H  
ATOM   3678  HG3 MET B 413     -36.258  83.789   6.613  1.00 73.77           H  
ATOM   3679  HE1 MET B 413     -31.765  84.059   5.467  1.00 73.32           H  
ATOM   3680  HE2 MET B 413     -32.766  85.472   5.777  1.00 73.32           H  
ATOM   3681  HE3 MET B 413     -32.326  84.399   7.104  1.00 73.32           H  
ATOM   3682  N   LEU B 414     -36.367  86.610   9.474  1.00 73.15           N  
ATOM   3683  CA  LEU B 414     -36.484  86.252  10.879  1.00 73.79           C  
ATOM   3684  C   LEU B 414     -37.796  86.744  11.516  1.00 74.56           C  
ATOM   3685  O   LEU B 414     -38.266  86.093  12.449  1.00 74.34           O  
ATOM   3686  CB  LEU B 414     -35.222  86.763  11.597  1.00 71.88           C  
ATOM   3687  CG  LEU B 414     -35.026  86.283  13.045  1.00 70.28           C  
ATOM   3688  CD1 LEU B 414     -34.989  84.751  13.160  1.00 69.22           C  
ATOM   3689  CD2 LEU B 414     -33.758  86.911  13.629  1.00 70.01           C  
ATOM   3690  H   LEU B 414     -35.741  87.374   9.258  1.00 73.15           H  
ATOM   3691  HA  LEU B 414     -36.494  85.163  10.936  1.00 73.79           H  
ATOM   3692  HB2 LEU B 414     -34.350  86.441  11.027  1.00 71.88           H  
ATOM   3693  HB3 LEU B 414     -35.217  87.854  11.574  1.00 71.88           H  
ATOM   3694  HG  LEU B 414     -35.863  86.642  13.646  1.00 70.28           H  
ATOM   3695 HD11 LEU B 414     -34.279  84.392  13.906  1.00 69.22           H  
ATOM   3696 HD12 LEU B 414     -35.969  84.384  13.459  1.00 69.22           H  
ATOM   3697 HD13 LEU B 414     -34.725  84.287  12.211  1.00 69.22           H  
ATOM   3698 HD21 LEU B 414     -33.025  86.177  13.947  1.00 70.01           H  
ATOM   3699 HD22 LEU B 414     -33.255  87.565  12.918  1.00 70.01           H  
ATOM   3700 HD23 LEU B 414     -34.020  87.499  14.504  1.00 70.01           H  
ATOM   3701  N   GLU B 415     -38.383  87.838  10.991  1.00 74.84           N  
ATOM   3702  CA  GLU B 415     -39.680  88.363  11.443  1.00 76.40           C  
ATOM   3703  C   GLU B 415     -40.834  87.447  11.002  1.00 78.05           C  
ATOM   3704  O   GLU B 415     -41.726  87.178  11.805  1.00 79.02           O  
ATOM   3705  CB  GLU B 415     -39.932  89.819  10.974  1.00 74.18           C  
ATOM   3706  CG  GLU B 415     -38.662  90.679  10.833  1.00 72.54           C  
ATOM   3707  CD  GLU B 415     -38.839  92.180  11.070  1.00 71.79           C  
ATOM   3708  OE1 GLU B 415     -38.546  92.953  10.129  1.00 70.88           O  
ATOM   3709  OE2 GLU B 415     -39.190  92.542  12.213  1.00 71.11           O1-
ATOM   3710  H   GLU B 415     -37.948  88.325  10.220  1.00 74.84           H  
ATOM   3711  HA  GLU B 415     -39.654  88.375  12.535  1.00 76.40           H  
ATOM   3712  HB2 GLU B 415     -40.467  89.833  10.022  1.00 74.18           H  
ATOM   3713  HB3 GLU B 415     -40.613  90.280  11.692  1.00 74.18           H  
ATOM   3714  HG2 GLU B 415     -37.891  90.342  11.527  1.00 72.54           H  
ATOM   3715  HG3 GLU B 415     -38.295  90.524   9.823  1.00 72.54           H  
ATOM   3716  N   ASN B 416     -40.763  86.955   9.750  1.00 79.01           N  
ATOM   3717  CA  ASN B 416     -41.698  85.987   9.147  1.00 78.80           C  
ATOM   3718  C   ASN B 416     -41.578  84.537   9.779  1.00 80.01           C  
ATOM   3719  O   ASN B 416     -42.654  83.896   9.804  1.00 79.95           O  
ATOM   3720  CB  ASN B 416     -41.422  85.941   7.612  1.00  0.00           C  
ATOM   3721  CG  ASN B 416     -42.489  85.213   6.781  1.00  0.00           C  
ATOM   3722  ND2 ASN B 416     -42.176  84.001   6.322  1.00  0.00           N  
ATOM   3723  OD1 ASN B 416     -43.576  85.740   6.554  1.00  0.00           O  
ATOM   3724  OXT ASN B 416     -40.444  84.165  10.166  1.00 79.98           O1-
ATOM   3725  H   ASN B 416     -39.980  87.221   9.169  1.00 79.01           H  
ATOM   3726  HA  ASN B 416     -42.711  86.365   9.316  1.00 78.80           H  
ATOM   3727  HB2 ASN B 416     -41.370  86.959   7.221  1.00  0.00           H  
ATOM   3728  HB3 ASN B 416     -40.441  85.506   7.411  1.00  0.00           H  
ATOM   3729 HD21 ASN B 416     -41.284  83.586   6.544  1.00  0.00           H  
ATOM   3730 HD22 ASN B 416     -42.844  83.482   5.771  1.00  0.00           H  
TER   
HETATM 3731  C1          0     -18.926  83.729   1.837  1.00  0.00           C  
HETATM 3732  N2          0     -19.876  82.783   1.527  1.00  0.00           N  
HETATM 3733  C3          0     -19.563  81.568   2.079  1.00  0.00           C  
HETATM 3734  C4          0     -18.381  81.745   2.746  1.00  0.00           C  
HETATM 3735  C5          0     -17.972  83.103   2.588  1.00  0.00           C  
HETATM 3736  C6          0     -20.408  80.403   1.856  1.00  0.00           C  
HETATM 3737  C7          0     -21.210  80.287   0.698  1.00  0.00           C  
HETATM 3738  C8          0     -21.877  79.080   0.414  1.00  0.00           C  
HETATM 3739  C9          0     -21.724  77.968   1.269  1.00  0.00           C  
HETATM 3740  C10         0     -21.001  78.116   2.470  1.00  0.00           C  
HETATM 3741  C11         0     -20.379  79.334   2.771  1.00  0.00           C  
HETATM 3742  C12         0     -22.276  76.629   0.902  1.00  0.00           C  
HETATM 3743  O13         0     -22.891  76.472  -0.176  1.00  0.00           O1-
HETATM 3744  O14         0     -22.071  75.672   1.680  1.00  0.00           O  
HETATM 3745  C15         0     -19.088  85.055   1.319  1.00  0.00           C  
HETATM 3746  O16         0     -17.983  85.816   1.032  1.00  0.00           O  
HETATM 3747  C17         0     -18.459  86.959   0.413  1.00  0.00           C  
HETATM 3748  C18         0     -19.871  86.882   0.328  1.00  0.00           C  
HETATM 3749  C19         0     -20.252  85.658   0.940  1.00  0.00           C  
HETATM 3750  C20         0     -17.731  88.047  -0.100  1.00  0.00           C  
HETATM 3751  C21         0     -18.448  89.091  -0.720  1.00  0.00           C  
HETATM 3752  C22         0     -19.854  89.023  -0.828  1.00  0.00           C  
HETATM 3753  C23         0     -20.575  87.920  -0.313  1.00  0.00           C  
HETATM 3754  C24         0     -16.220  88.092  -0.001  1.00  0.00           C  
HETATM 3755  C25         0     -22.037  87.778  -0.417  1.00  0.00           C  
HETATM 3756  C26         0     -22.823  87.673   0.753  1.00  0.00           C  
HETATM 3757  C27         0     -24.219  87.514   0.677  1.00  0.00           C  
HETATM 3758  C28         0     -24.849  87.442  -0.579  1.00  0.00           C  
HETATM 3759  C29         0     -24.070  87.494  -1.752  1.00  0.00           C  
HETATM 3760  C30         0     -22.675  87.668  -1.670  1.00  0.00           C  
HETATM 3761  C31         0     -26.356  87.324  -0.655  1.00  0.00           C  
HETATM 3762  H32         0     -20.688  82.967   0.950  1.00  0.00           H  
HETATM 3763  H33         0     -17.855  80.970   3.280  1.00  0.00           H  
HETATM 3764  H34         0     -17.080  83.568   2.980  1.00  0.00           H  
HETATM 3765  H35         0     -21.275  81.097  -0.013  1.00  0.00           H  
HETATM 3766  H36         0     -22.450  78.992  -0.497  1.00  0.00           H  
HETATM 3767  H37         0     -20.893  77.289   3.156  1.00  0.00           H  
HETATM 3768  H38         0     -19.806  79.405   3.680  1.00  0.00           H  
HETATM 3769  H40         0     -21.257  85.270   1.015  1.00  0.00           H  
HETATM 3770  H41         0     -17.925  89.946  -1.120  1.00  0.00           H  
HETATM 3771  H42         0     -20.380  89.834  -1.307  1.00  0.00           H  
HETATM 3772  H43         0     -15.851  89.114  -0.085  1.00  0.00           H  
HETATM 3773  H44         0     -15.884  87.689   0.955  1.00  0.00           H  
HETATM 3774  H45         0     -15.774  87.499  -0.800  1.00  0.00           H  
HETATM 3775  H46         0     -22.351  87.731   1.723  1.00  0.00           H  
HETATM 3776  H47         0     -24.804  87.458   1.583  1.00  0.00           H  
HETATM 3777  H48         0     -24.541  87.421  -2.720  1.00  0.00           H  
HETATM 3778  H49         0     -22.090  87.695  -2.578  1.00  0.00           H  
HETATM 3779  H50         0     -26.825  88.191  -0.189  1.00  0.00           H  
HETATM 3780  H51         0     -26.699  87.273  -1.689  1.00  0.00           H  
HETATM 3781  H52         0     -26.693  86.432  -0.128  1.00  0.00           H  
CONECT 3731 3732 3735 3745
CONECT 3732 3731 3733 3762
CONECT 3733 3732 3734 3736
CONECT 3734 3733 3735 3763
CONECT 3735 3731 3734 3764
CONECT 3736 3733 3737 3741
CONECT 3737 3736 3738 3765
CONECT 3738 3737 3739 3766
CONECT 3739 3738 3740 3742
CONECT 3740 3739 3741 3767
CONECT 3741 3736 3740 3768
CONECT 3742 3739 3743 3744
CONECT 3743 3742
CONECT 3744 3742
CONECT 3745 3731 3746 3749
CONECT 3746 3745 3747
CONECT 3747 3746 3748 3750
CONECT 3748 3747 3749 3753
CONECT 3749 3745 3748 3769
CONECT 3750 3747 3751 3754
CONECT 3751 3750 3752 3770
CONECT 3752 3751 3753 3771
CONECT 3753 3748 3752 3755
CONECT 3754 3750 3772 3773 3774
CONECT 3755 3753 3756 3760
CONECT 3756 3755 3757 3775
CONECT 3757 3756 3758 3776
CONECT 3758 3757 3759 3761
CONECT 3759 3758 3760 3777
CONECT 3760 3755 3759 3778
CONECT 3761 3758 3779 3780 3781
CONECT 3762 3732
CONECT 3763 3734
CONECT 3764 3735
CONECT 3765 3737
CONECT 3766 3738
CONECT 3767 3740
CONECT 3768 3741
CONECT 3769 3749
CONECT 3770 3751
CONECT 3771 3752
CONECT 3772 3754
CONECT 3773 3754
CONECT 3774 3754
CONECT 3775 3756
CONECT 3776 3757
CONECT 3777 3759
CONECT 3778 3760
CONECT 3779 3761
CONECT 3780 3761
CONECT 3781 3761
END
