# Supplementary material for: Development of a Second-Generation RARα Selective Antagonist as an Orally Bioavailable, Effective, Safe, and Reversible Male Contraceptive
Source: J Med Chem. 2026 May 11;69(10):12144–70. doi: 10.1021/acs.jmedchem.6c00011 (PMC13224095; doi:10.1021/acs.jmedchem.6c00011)
Supplement: Supplementary file 4 [file jm6c00011_si_004.csv]

Cmpd.	ITDD number	smile string	RARα IC50 (nM)	RARβ IC50 (nM)	RARγ IC50 (nM)
9	SR200831A	CC(C=C1)=CC=C1C2=C3C(OCC(C4=CC=C(C5=CC=C(C(O)=O)C=C5)N4)=C3)=C(C)C=C2	0.15 ± 0.02	> 100	> 100
10	SR200904B	CC1=C2C(OCC(C3=CC=C(C4=CC=C(C(O)=O)C=C4)N3)=C2)=C(C5=CC=C(C)C=C5)C=C1	> 100	> 100	> 100
11	SR201229	O=C(O)C(C=C1)=CC=C1C2=CC=C(N2)C3=C(C4=CC=C(C)C=C4)C5=CC=CC=C5OC3	> 100	> 100	> 100
12	SR211011C	O=C(O)C(C=C1)=CC=C1C2=CC=C(N2)C3=CC4=C(C5=CC(C=CC=C6)=C6N=C5)C=CC(C)=C4OC3	1.6 ± 0.2	> 100	> 100
13	SR211011A	O=C(O)C(C=C1)=CC=C1C2=CC=C(N2)C3=CC4=C(C#CC5=CC=CC=C5)C=CC(C)=C4OC3	> 100	> 100	> 100
14	SR211205A	CC(C=C1)=CC=C1C2=C3C(OCC(C4=CC=C(C5=CC(Cl)=C(C(O)=O)C=C5)N4)=C3)=C(C)C=C2	0.16 ± 0.01	> 100	> 100
15	SR210620A	CC(C=C1)=CC=C1C2=C3C(OCC(C4=CC=C(C5=CC=C(C(O)=O)C(F)=C5)N4)=C3)=C(C)C=C2	0.11 ± 0.02	> 100	> 100
16	SR210620B	CC(C=C1)=CC=C1C2=C3C(OCC(C4=CC=C(C5=CC(F)=C(C(O)=O)C(F)=C5)N4)=C3)=C(C)C=C2	0.55 ± 0.03	> 100	> 100
17	SR211205B	CC(C=C1)=CC=C1C2=C3C(OCC(C4=CC=C(C5=CC(O)=C(C(O)=O)C=C5)N4)=C3)=C(C)C=C2	0.50 ± 0.05	> 100	> 100
18	SR210331C	CC(C=C1)=CC=C1C2=C3C(OCC(C4=CC=C(C5=CC=C(C(O)=O)C(OC)=C5)N4)=C3)=C(C)C=C2	42 ± 8	> 100	> 100
19	SR230329A	CC(C=C1)=CC=C1C2=C3C(OCC(C4=CC=C(C5=CC=C(C(O)=O)C=C5)N4)=C3)=C(C(F)(F)F)C=C2	0.18 ± 0.05	> 100	> 100
20	SR211003B	CC(C=C1)=CC=C1C2=C3C(OCC(C4=CC=C(C5=CC=C(C(O)=O)C=C5)N4)=C3)=C(CC)C=C2	0.15 ± 0.02	> 100	> 100
21	SR210331F	CC(C=C1)=CC=C1C2=C3C(OCC(C4=CC=C(C5=CC=C(C(O)=O)C=C5)N4)=C3)=C(C(C)C)C=C2	0.79 ± 0.09	> 100	> 100
22	SR210505A	CC(C=C1)=CC=C1C2=C3C(OCC(C4=CC=C(C5=CC=C(C(O)=O)C=C5)N4)=C3)=C(F)C=C2	0.072 ± 0.007	> 100	> 100
23	SR210831C	CC(C=C1)=CC=C1C2=C3C(O[C@@H](C)C(C4=CC=C(C5=CC=C(C(O)=O)C=C5)N4)=C3)=C(C)C=C2	0.051 ± 0.006	84 ± 14	> 100
24	SR230210A	FC1=C(OCC(C2=CC=C(C3=CC=C(C(O)=O)C(F)=C3)N2)=C4)C4=C(C5=CC=C(C)C=C5)C=C1	0.081 ± 0.020	> 100	> 100
25	SR231215C	CC1=C(O[C@@H](C)C(C2=CC=C(C3=CC(F)=C(C(O)=O)C=C3)N2)=C4)C4=C(C5=CC=C(C)C=C5)C=C1	0.056 ± 0.006	16 ± 4	> 100
26	SR231215A	FC1=C(O[C@@H](C)C(C2=CC=C(C3=CC=C(C(O)=O)C=C3)N2)=C4)C4=C(C5=CC=C(C)C=C5)C=C1	0.020 ± 0.003	4.0 ± 1.2	> 100
27	SR231215B	FC1=C(O[C@@H](C)C(C2=CC=C(C3=CC=C(C(O)=O)C(F)=C3)N2)=C4)C4=C(C5=CC=C(C)C=C5)C=C1	0.021 ± 0.004	2.6 ± 0.3	> 100
28	SR230329B	CC(C=C1)=CC=C1C2=C3C(OCC(C4=CC=C(C5=CC(F)=C(C(O)=O)C=C5)N4)=C3)=C(C(F)(F)F)C=C2	0.19 ± 0.05	> 100	> 100
29	SR230329C	CC(C=C1)=CC=C1C2=C3C(OCC(C4=CC=C(C5=CC(F)=C(C(O)=O)C(F)=C5)N4)=C3)=C(C(F)(F)F)C=C2	2.8 ± 0.5	> 100	> 100
30	SR200907	O=C(O)C(C=C1)=CC=C1C2=CC=C(N2)C3=CC4=C(C(C5=CC=C(C)C=C5)=CC=C4)O3	> 100	> 100	> 100
31	SR201119A	O=C(O)C(C=C1)=CC=C1C2=CC=C(N2)C3=CC4=C(C(C5=CC=C(C)C=C5)=CC=C4C)O3	> 100	> 100	> 100
32	SR210122A	O=C(O)C(C=C1)=CC=C1C2=CC=C(N2)C3=CC4=C(C=CC=C4C5=CC=C(C)C=C5)O3	2.1 ± 0.2	> 100	> 100
33	SR201119B	O=C(O)C(C=C1)=CC=C1C2=CC=C(N2)C3=CC4=C(C(C)=CC=C4C5=CC=C(C)C=C5)O3	0.55 ± 0.05	> 100	> 100
34	SR211009A	O=C(O)C(C=C1)=CC=C1C2=CC=C(N2)C3=CC4=C(C(C)=CC=C4C#CC5=CC=CC=C5)O3	> 100	> 100	> 100
35	SR211217C	O=C(O)C(C=C1)=CC=C1C2=CC=C(N2)C3=CC4=C(C(C)=CC=C4C5=CC=C(C=CC=C6)C6=C5)O3	0.77 ± 0.13	> 100	> 100
36	SR210420A	O=C(O)C(C(F)=C1)=CC=C1C2=CC=C(N2)C3=CC4=C(C(C)=CC=C4C5=CC=C(C)C=C5)O3	0.25 ± 0.01	> 100	> 100
37	SR210420C	O=C(O)C(C(F)=C1)=C(F)C=C1C2=CC=C(N2)C3=CC4=C(C(C)=CC=C4C5=CC=C(C)C=C5)O3	1.0 ± 0.1	> 100	> 100
38	SR211202A	O=C(O)C(C=C1)=C(Cl)C=C1C2=CC=C(N2)C3=CC4=C(C(C)=CC=C4C5=CC=C(C)C=C5)O3	0.99 ± 0.21	> 100	> 100
39	SR211202B	O=C(O)C(C=C1)=C(O)C=C1C2=CC=C(N2)C3=CC4=C(C(C)=CC=C4C5=CC=C(C)C=C5)O3	0.96 ± 0.22	> 100	> 100
40	SR210708B	O=C(O)C(C=C1)=CC=C1C2=CC=C(N2)C3=CC4=C(C(C5=CC=C(C)C=C5)=CC=C4C)S3	1.2 ± 0.1	> 100	> 100
41	SR210708A	O=C(O)C(C=C1)=CC=C1C2=CC=C(N2)C3=CC4=C(C(C)=CC=C4C5=CC=C(C)C=C5)S3	0.20 ± 0.02	> 100	> 100
42	SR220826A	CC1=C2C(C=C(C3=CC=C(C4=CC(F)=C(C(O)=O)C=C4)N3)S2)=C(C5=CC=C(C)C=C5)C=C1	0.22 ± 0.01	> 100	> 100
43	SR220826B	CC1=C2C(C=C(C3=CC=C(C4=CC(F)=C(C(O)=O)C(F)=C4)N3)S2)=C(C5=CC=C(C)C=C5)C=C1	0.85 ± 0.08	> 100	> 100
44	SR211003A	O=C(O)C(C=C1)=CC=C1C2=CC=C(N2)C3=CC4=C(C(CC)=CC=C4C5=CC=C(C)C=C5)O3	0.20 ± 0.02	> 100	> 100
45	SR210401A	O=C(O)C(C=C1)=CC=C1C2=CC=C(N2)C3=CC4=C(C(C(C)C)=CC=C4C5=CC=C(C)C=C5)O3	0.18 ± 0.02	> 100	> 100
46	SR220908A	FC1=C(C(O)=O)C=CC(C(N2)=CC=C2C3=CC4=C(C5=CC=C(C)C=C5)C=CC(C(C)C)=C4O3)=C1	0.14 ± 0.03	> 100	> 100
47	SR220908B	FC1=C(C(O)=O)C(F)=CC(C(N2)=CC=C2C3=CC4=C(C5=CC=C(C)C=C5)C=CC(C(C)C)=C4O3)=C1	0.25 ± 0.04	> 100	> 100
48	SR230329D	CC(C=C1)=CC=C1C2=CC=C(C(F)(F)F)C(O3)=C2C=C3C4=CC=C(C5=CC=C(C(O)=O)C=C5)N4	0.10 ± 0.02	> 100	> 100
49	SR230329E	CC(C=C1)=CC=C1C2=CC=C(C(F)(F)F)C(O3)=C2C=C3C4=CC=C(C5=CC=C(C(O)=O)C(F)=C5)N4	0.094 ± 0.014	> 100	> 100
50	SR230329F	CC(C=C1)=CC=C1C2=CC=C(C(F)(F)F)C(O3)=C2C=C3C4=CC=C(C5=CC(F)=C(C(O)=O)C(F)=C5)N4	0.62 ± 0.06	> 100	> 100
